# Supplementary material for: Clostridium scindens promotes gallstone formation by inducing intrahepatic neutrophil extracellular traps through CXCL1 produced by colonic epithelial cells
Source: Microb Cell. 2025 Mar 19;12:37–52. doi: 10.15698/mic2025.03.844 (PMC12041793; doi:10.15698/mic2025.03.844)
Supplement: Supplementary file 1 [file mic-12-037-s01.xlsx]

## Sheet: Supplementary Table 1. A-vs-B-d
gene_id	BaseMean	BaseMean_control_B	BaseMean_case_A	FoldChange	log2FoldChange	pValue	qValue	Regulation	Expression_B1	Expression_B2	Expression_B3	Expression_A1	Expression_A2	Expression_A3	Dbxref	product	TFs_Family	GO_id	GO_term	pathway	pathway_description
ACAP1	11.6823	16.7229	6.64167	0.397159	-1.33221	0.0162421	0.340366	Down	0.52601	0.313765	0.470424	0.161087	0.189412	0.177065	GeneID:9744,Genbank:XM_024451047.1,HGNC:HGNC:16467,MIM:607763	ArfGAP with coiled-coil, ankyrin repeat and PH domains 1		GO:0005096,GO:0015031,GO:0016020,GO:0046872,GO:0055038	GTPase activator activity|protein transport|membrane|metal ion binding|recycling endosome membrane	hsa04144	Endocytosis
ACTA1	6.80813	2.66544	10.9508	4.10846	2.0386	0.00727352	0.219978	Up	0.0424962	0.163794	0.149646	0.501045	0.459077	0.514981	GeneID:58,Genbank:NM_001100.3,HGNC:HGNC:129,MIM:102610	actin, alpha 1, skeletal muscle		GO:0001725,GO:0005524,GO:0005865,GO:0005884,GO:0030240,GO:0048741	stress fiber|ATP binding|striated muscle thin filament|actin filament|skeletal muscle thin filament assembly|skeletal muscle fiber development
ADA2	11.843	23.6859	0	0	#NAME?	1.13e-07	2.36e-05	Down	0.123437	0.237883	0.34551	0	0	0	GeneID:51816,Genbank:NM_001282227.1,HGNC:HGNC:1839,MIM:607575	adenosine deaminase 2		GO:0004000,GO:0005576,GO:0005615,GO:0006154,GO:0007275,GO:0008083,GO:0008201,GO:0008270,GO:0031685,GO:0035578,GO:0042803,GO:0043103,GO:0043312,GO:0043394,GO:0044267,GO:0046103	adenosine deaminase activity|extracellular region|extracellular space|adenosine catabolic process|multicellular organism development|growth factor activity|heparin binding|zinc ion binding|adenosine receptor binding|azurophil granule lumen|protein homodimerization activity|hypoxanthine salvage|neutrophil degranulation|proteoglycan binding|cellular protein metabolic process|inosine biosynthetic pr…	hsa00230	Purine metabolism
ADGRE3	1.47147	2.94293	0	0	#NAME?	0.0396057	0.509165	Down	0.0785557	0.100926	0.0614726	0	0	0	GeneID:84658,Genbank:NM_001289159.1,HGNC:HGNC:23647,MIM:606101	adhesion G protein-coupled receptor E3		GO:0004930,GO:0005509,GO:0005576,GO:0005886,GO:0007166,GO:0007186,GO:0016021,GO:0030667,GO:0043312,GO:0101003	G-protein coupled receptor activity|calcium ion binding|extracellular region|plasma membrane|cell surface receptor signaling pathway|G-protein coupled receptor signaling pathway|integral component of membrane|secretory granule membrane|neutrophil degranulation|ficolin-1-rich granule membrane
ADGRG5	1.50258	3.00517	0	0	#NAME?	0.0386049	0.506502	Down	0.0389483	0.0375297	0.0457177	0	0	0	GeneID:221188,Genbank:XM_011522949.2,HGNC:HGNC:19010,MIM:616965	adhesion G protein-coupled receptor G5		GO:0004930,GO:0005886,GO:0007166,GO:0007186,GO:0016021	G-protein coupled receptor activity|plasma membrane|cell surface receptor signaling pathway|G-protein coupled receptor signaling pathway|integral component of membrane
ADPRH	1.47147	2.94293	0	0	#NAME?	0.0396057	0.509165	Down	0.0506629	0.0650902	0.0396455	0	0	0	GeneID:141,Genbank:XM_011512438.2,HGNC:HGNC:269,MIM:603081	ADP-ribosylarginine hydrolase		GO:0000287,GO:0003875,GO:0005622,GO:0006464,GO:0030955,GO:0051725	magnesium ion binding|ADP-ribosylarginine hydrolase activity|intracellular|cellular protein modification process|potassium ion binding|protein de-ADP-ribosylation
ADRB3	5.19883	2.32723	8.07043	3.46782	1.79403	0.0445765	0.541212	Up	0.071908	0.0461926	0.0562705	0.231224	0.310722	0.0726168	GeneID:155,Genbank:NM_000025.2,HGNC:HGNC:288,MIM:109691	adrenoceptor beta 3				hsa04020,hsa04022,hsa04080,hsa04714,hsa04923,hsa04924,hsa04970	Calcium signaling pathway|cGMP-PKG signaling pathway|Neuroactive ligand-receptor interaction|Thermogenesis|Regulation of lipolysis in adipocytes|Renin secretion|Salivary secretion
AIF1	9.87937	19.7587	0	0	#NAME?	1.99e-07	3.84e-05	Down	0.766398	0.896731	1.73494	0	0	0	GeneID:199,Genbank:NM_001623.4,HGNC:HGNC:352,MIM:601833	allograft inflammatory factor 1		GO:0001774,GO:0001891,GO:0001934,GO:0005509,GO:0005634,GO:0005737,GO:0005829,GO:0005884,GO:0006911,GO:0006954,GO:0010629,GO:0014739,GO:0016601,GO:0030027,GO:0030041,GO:0031668,GO:0032587,GO:0032870,GO:0042102,GO:0043066,GO:0043204,GO:0045429,GO:0048471,GO:0048661,GO:0048662,GO:0048678,GO:0051015,GO:0051017,GO:0051384,GO:0051602,GO:0071315,GO:0071346,GO:0071447,GO:0071672,GO:0071673,GO:0090026,GO:…	microglial cell activation|phagocytic cup|positive regulation of protein phosphorylation|calcium ion binding|nucleus|cytoplasm|cytosol|actin filament|phagocytosis, engulfment|inflammatory response|negative regulation of gene expression|positive regulation of muscle hyperplasia|Rac protein signal transduction|lamellipodium|actin filament polymerization|cellular response to extracellular stimulus|r…
ALAS2	6.74239	13.4848	0	0	#NAME?	8.49e-08	1.83e-05	Down	0.564897	0.372431	0.314089	0	0	0	GeneID:212,Genbank:NM_001037967.3,HGNC:HGNC:397,MIM:301300	5'-aminolevulinate synthase 2		GO:0001666,GO:0003870,GO:0005739,GO:0005743,GO:0005759,GO:0006782,GO:0006783,GO:0006879,GO:0016594,GO:0030170,GO:0030218,GO:0032364,GO:0042541,GO:0050662	response to hypoxia|5-aminolevulinate synthase activity|mitochondrion|mitochondrial inner membrane|mitochondrial matrix|protoporphyrinogen IX biosynthetic process|heme biosynthetic process|cellular iron ion homeostasis|glycine binding|pyridoxal phosphate binding|erythrocyte differentiation|oxygen homeostasis|hemoglobin biosynthetic process|coenzyme binding	hsa00260,hsa00860	Glycine, serine and threonine metabolism|Porphyrin and chlorophyll metabolism
ALOX5AP	9.63512	16.2413	3.02894	0.186497	-2.42278	0.000179206	0.0152527	Down	0.640415	0.881557	0.805415	0.196122	0.197664	0.0461948	GeneID:241,Genbank:NM_001204406.1,HGNC:HGNC:436,MIM:603700	arachidonate 5-lipoxygenase activating protein				hsa04664	Fc epsilon RI signaling pathway
ALPL	7.06077	14.1215	0	0	#NAME?	0.000179197	0.0152527	Down	0.357195	0.107558	0.524096	0	0	0	GeneID:249,Genbank:XM_005245818.1,HGNC:HGNC:438,MIM:171760	alkaline phosphatase, liver/bone/kidney				hsa00730,hsa00790	Thiamine metabolism|Folate biosynthesis
ANKRD63	13.0702	8.22751	17.9128	2.17719	1.12246	0.0304457	0.451898	Up	0.0903157	0.174053	0.123682	0.290415	0.260176	0.30402	GeneID:100131244,Genbank:NM_001190479.2,HGNC:HGNC:40027	ankyrin repeat domain 63
ANPEP	10.5084	19.3424	1.67445	0.0865693	-3.53	2.88e-06	0.000426214	Down	0.250382	0.273431	0.489832	0.0357829	0.0360643	0.0168567	GeneID:290,Genbank:XM_011521473.1,HGNC:HGNC:500,MIM:151530	alanyl aminopeptidase, membrane		GO:0001525,GO:0001618,GO:0004177,GO:0004872,GO:0005615,GO:0005765,GO:0005793,GO:0005886,GO:0007165,GO:0007267,GO:0008217,GO:0008237,GO:0008270,GO:0009897,GO:0016021,GO:0030154,GO:0030667,GO:0042277,GO:0043171,GO:0043312,GO:0070006,GO:0070062	angiogenesis|virus receptor activity|aminopeptidase activity|receptor activity|extracellular space|lysosomal membrane|endoplasmic reticulum-Golgi intermediate compartment|plasma membrane|signal transduction|cell-cell signaling|regulation of blood pressure|metallopeptidase activity|zinc ion binding|external side of plasma membrane|integral component of membrane|cell differentiation|secretory granu…	hsa00480,hsa04614,hsa04640	Glutathione metabolism|Renin-angiotensin system|Hematopoietic cell lineage
AOAH	10.3569	20.0555	0.658408	0.0328293	-4.92887	0.000848062	0.0542131	Down	0.0879624	0.0498581	0.188281	0	0.00558964	0.00522527	GeneID:313,Genbank:XM_017012102.2,HGNC:HGNC:548,MIM:102593	acyloxyacyl hydrolase		GO:0003824,GO:0004465,GO:0005576,GO:0006629,GO:0006954,GO:0031410,GO:0050528	catalytic activity|lipoprotein lipase activity|extracellular region|lipid metabolic process|inflammatory response|cytoplasmic vesicle|acyloxyacyl hydrolase activity
AP3B2	9.25848	4.57629	13.9407	3.04628	1.60705	0.0114545	0.283944	Up	0.036426	0.0421192	0.0256542	0.0702777	0.141661	0.110355	GeneID:8120,Genbank:NM_001278511.1,HGNC:HGNC:567,MIM:602166	adaptor related protein complex 3 beta 2 subunit		GO:0005215,GO:0005794,GO:0006886,GO:0006892,GO:0008089,GO:0030123,GO:0030131,GO:0030137,GO:0030665,GO:0048490,GO:1904115	transporter activity|Golgi apparatus|intracellular protein transport|post-Golgi vesicle-mediated transport|anterograde axonal transport|AP-3 adaptor complex|clathrin adaptor complex|COPI-coated vesicle|clathrin-coated vesicle membrane|anterograde synaptic vesicle transport|axon cytoplasm	hsa04142	Lysosome
APBB1IP	6.61251	13.225	0	0	#NAME?	1.61e-07	3.29e-05	Down	0.32359	0.200446	0.434093	0	0	0	GeneID:54518,Genbank:XM_011519514.2,HGNC:HGNC:17379,MIM:609036	amyloid beta precursor protein binding family B member 1 interacting protein		GO:0002291,GO:0005829,GO:0005856,GO:0005886,GO:0005925,GO:0007165,GO:0030027,GO:0042101,GO:0045785	T cell activation via T cell receptor contact with antigen bound to MHC molecule on antigen presenting cell|cytosol|cytoskeleton|plasma membrane|focal adhesion|signal transduction|lamellipodium|T cell receptor complex|positive regulation of cell adhesion	hsa04015,hsa04611	Rap1 signaling pathway|Platelet activation
APOBR	18.787	26.9431	10.6309	0.394568	-1.34166	0.0177588	0.356089	Down	0.401562	0.306325	0.707032	0.197273	0.180749	0.185864	GeneID:55911,Genbank:NM_018690.3,HGNC:HGNC:24087,MIM:605220	apolipoprotein B receptor		GO:0005886,GO:0006641,GO:0006869,GO:0006898,GO:0008203,GO:0016020,GO:0030229,GO:0034361,GO:0034362,GO:0034447,GO:0042627	plasma membrane|triglyceride metabolic process|lipid transport|receptor-mediated endocytosis|cholesterol metabolic process|membrane|very-low-density lipoprotein particle receptor activity|very-low-density lipoprotein particle|low-density lipoprotein particle|very-low-density lipoprotein particle clearance|chylomicron
AQP9	14.1191	28.2382	0	0	#NAME?	1.08e-09	3.51e-07	Down	0.580369	0.379478	0.875879	0	0	0	GeneID:366,Genbank:NM_001320636.1,HGNC:HGNC:643,MIM:602914	aquaporin 9		GO:0005275,GO:0005345,GO:0005350,GO:0005372,GO:0005886,GO:0005887,GO:0006810,GO:0006833,GO:0006863,GO:0006955,GO:0006970,GO:0007588,GO:0008152,GO:0010033,GO:0015166,GO:0015250,GO:0015254,GO:0015265,GO:0015288,GO:0015722,GO:0015791,GO:0015793,GO:0015837,GO:0015855,GO:0016021,GO:0016323,GO:0030104,GO:0043231,GO:0046689,GO:0046942,GO:0046943,GO:0071320	amine transmembrane transporter activity|purine nucleobase transmembrane transporter activity|pyrimidine nucleobase transmembrane transporter activity|water transmembrane transporter activity|plasma membrane|integral component of plasma membrane|transport|water transport|purine nucleobase transport|immune response|response to osmotic stress|excretion|metabolic process|response to organic substanc…	hsa04976	Bile secretion
ARHGAP15	3.33373	5.6706	0.99685	0.175793	-2.50805	0.0353629	0.488677	Down	0.068076	0.114794	0.119862	0	0.0367705	0.0171868	GeneID:55843,Genbank:XM_011511479.2,HGNC:HGNC:21030,MIM:610578	Rho GTPase activating protein 15		GO:0005096,GO:0005829,GO:0007165,GO:0008360,GO:0016020,GO:0051056	GTPase activator activity|cytosol|signal transduction|regulation of cell shape|membrane|regulation of small GTPase mediated signal transduction
ARHGAP30	29.0345	48.4545	9.61446	0.198422	-2.33335	4.22e-10	1.59e-07	Down	0.630741	0.621581	0.925457	0.12292	0.154858	0.15924	GeneID:257106,Genbank:XM_005245073.3,HGNC:HGNC:27414,MIM:614264	Rho GTPase activating protein 30		GO:0005096,GO:0005829,GO:0007264,GO:0031410,GO:0043231,GO:0051056	GTPase activator activity|cytosol|small GTPase mediated signal transduction|cytoplasmic vesicle|intracellular membrane-bounded organelle|regulation of small GTPase mediated signal transduction
ARHGAP9	9.8717	18.1251	1.6183	0.0892851	-3.48544	1.45e-06	0.000224437	Down	0.30141	0.217824	0.336106	0	0.0162803	0.0608762	GeneID:64333,Genbank:NM_001319850.1,HGNC:HGNC:14130,MIM:610576	Rho GTPase activating protein 9		GO:0005096,GO:0005547,GO:0005576,GO:0005829,GO:0007165,GO:0034774,GO:0043312,GO:0051056	GTPase activator activity|phosphatidylinositol-3,4,5-trisphosphate binding|extracellular region|cytosol|signal transduction|secretory granule lumen|neutrophil degranulation|regulation of small GTPase mediated signal transduction
ARHGEF6	6.41038	12.5008	0.319965	0.0255956	-5.28796	3.2e-06	0.000457708	Down	0.149123	0.0766355	0.163372	0	0	0.0100395	GeneID:9459,Genbank:XM_011531413.2,HGNC:HGNC:685,MIM:300267	Rac/Cdc42 guanine nucleotide exchange factor 6		GO:0005085,GO:0005089,GO:0005096,GO:0005829,GO:0006915,GO:0007186,GO:0007254,GO:0030027,GO:0030032,GO:0035023,GO:0043065,GO:0051056	guanyl-nucleotide exchange factor activity|Rho guanyl-nucleotide exchange factor activity|GTPase activator activity|cytosol|apoptotic process|G-protein coupled receptor signaling pathway|JNK cascade|lamellipodium|lamellipodium assembly|regulation of Rho protein signal transduction|positive regulation of apoptotic process|regulation of small GTPase mediated signal transduction	hsa04810,hsa05212	Regulation of actin cytoskeleton|Pancreatic cancer
ATG9B	13.2666	8.15266	18.3806	2.25455	1.17284	0.0195658	0.374548	Up	0.0719351	0.110904	0.185763	0.277573	0.373008	0.188875	GeneID:285973,Genbank:XM_011516066.3,HGNC:HGNC:21899,MIM:612205	autophagy related 9B		GO:0000045,GO:0000407,GO:0000421,GO:0000422,GO:0005776,GO:0016021,GO:0031410,GO:0034497,GO:0044805	autophagosome assembly|phagophore assembly site|autophagosome membrane|autophagy of mitochondrion|autophagosome|integral component of membrane|cytoplasmic vesicle|protein localization to phagophore assembly site|late nucleophagy	hsa04136,hsa04137,hsa04140	Autophagy - other|Mitophagy - animal|Autophagy - animal
BCL2A1	11.6004	20.8495	2.35134	0.112777	-3.14845	5.91e-07	0.000103223	Down	1.41292	1.55595	1.42156	0.144232	0.290732	0.0679451	GeneID:597,Genbank:NM_004049.3,HGNC:HGNC:991,MIM:601056	BCL2 related protein A1		GO:0001836,GO:0005741,GO:0008053,GO:0008630,GO:0015267,GO:0042803,GO:0043065,GO:0043066,GO:0046982,GO:0097192	release of cytochrome c from mitochondria|mitochondrial outer membrane|mitochondrial fusion|intrinsic apoptotic signaling pathway in response to DNA damage|channel activity|protein homodimerization activity|positive regulation of apoptotic process|negative regulation of apoptotic process|protein heterodimerization activity|extrinsic apoptotic signaling pathway in absence of ligand	hsa04064,hsa04210,hsa05202,hsa05221	NF-kappa B signaling pathway|Apoptosis|Transcriptional misregulation in cancer|Acute myeloid leukemia
BIN2	14.5961	29.1921	0	0	#NAME?	3.54e-11	1.68e-08	Down	0.506639	0.431857	0.846296	0	0	0	GeneID:51411,Genbank:NM_001290007.1,HGNC:HGNC:1053,MIM:605936	bridging integrator 2		GO:0001891,GO:0002102,GO:0005543,GO:0005576,GO:0005938,GO:0006911,GO:0030054,GO:0034774,GO:0042995,GO:0043312,GO:0060326,GO:0071800,GO:0097320,GO:1904813	phagocytic cup|podosome|phospholipid binding|extracellular region|cell cortex|phagocytosis, engulfment|cell junction|secretory granule lumen|cell projection|neutrophil degranulation|cell chemotaxis|podosome assembly|plasma membrane tubulation|ficolin-1-rich granule lumen
BTK	3.78186	6.90532	0.658408	0.0953479	-3.39065	0.0159079	0.336059	Down	0.0819991	0.0987657	0.26469	0	0.0221454	0.0207019	GeneID:695,Genbank:NM_001287344.1,HGNC:HGNC:1133,MIM:300300	Bruton tyrosine kinase				hsa04064,hsa04380,hsa04611,hsa04662,hsa04664,hsa05169,hsa05340	NF-kappa B signaling pathway|Osteoclast differentiation|Platelet activation|B cell receptor signaling pathway|Fc epsilon RI signaling pathway|Epstein-Barr virus infection|Primary immunodeficiency
C11orf21	3.12166	6.24332	0	0	#NAME?	0.00377469	0.149163	Down	0.109429	0.0632659	0.256896	0	0	0	GeneID:29125,Genbank:NM_001329958.1,HGNC:HGNC:13231,MIM:611033	chromosome 11 open reading frame 21		GO:0005737	cytoplasm
C16orf54	3.05031	5.78065	0.319965	0.055351	-4.17525	0.00620148	0.202414	Down	0.17095	0.0705958	0.200661	0	0	0.0246621	GeneID:283897,Genbank:NM_175900.3,HGNC:HGNC:26649	chromosome 16 open reading frame 54		GO:0016021	integral component of membrane
C19orf38	8.14647	13.3017	2.99127	0.224879	-2.15278	0.00248672	0.11177	Down	0.434027	0.380199	0.833665	0.0845839	0.170498	0.119538	GeneID:255809,Genbank:XM_005259847.5,HGNC:HGNC:34073	chromosome 19 open reading frame 38		GO:0016021	integral component of membrane
C2orf88	1.55685	3.11369	0	0	#NAME?	0.0369717	0.499689	Down	0.0225228	0.0217025	0.0660934	0	0	0	GeneID:84281,Genbank:XM_011511986.2,HGNC:HGNC:28191,MIM:615117	chromosome 2 open reading frame 88		GO:0005886,GO:0034237	plasma membrane|protein kinase A regulatory subunit binding
C9orf64	1.51776	3.03552	0	0	#NAME?	0.0381342	0.505238	Down	0.0230632	0.0888927	0.108287	0	0	0	GeneID:84267,Genbank:NM_001317997.1,HGNC:HGNC:28144,MIM:611342	chromosome 9 open reading frame 64		GO:0006400	tRNA modification
CA1	1.8184	3.6368	0	0	#NAME?	0.0171876	0.350016	Down	0.16796	0.161842	0.147864	0	0	0	GeneID:759,Genbank:NM_001291968.1,HGNC:HGNC:1368,MIM:114800	carbonic anhydrase 1		GO:0004064,GO:0004089,GO:0005829,GO:0006730,GO:0008270,GO:0015701,GO:0016836,GO:0035722,GO:0070062	arylesterase activity|carbonate dehydratase activity|cytosol|one-carbon metabolic process|zinc ion binding|bicarbonate transport|hydro-lyase activity|interleukin-12-mediated signaling pathway|extracellular exosome	hsa00910	Nitrogen metabolism
CALHM3	52.6064	33.1593	72.0535	2.17295	1.11966	0.0154026	0.331732	Up	0.614497	1.62832	1.75816	2.46993	4.06594	2.24951	GeneID:119395,Genbank:NM_001129742.1,HGNC:HGNC:23458	calcium homeostasis modulator 3		GO:0005261,GO:0005887,GO:0034220	cation channel activity|integral component of plasma membrane|ion transmembrane transport
CBFA2T3	1.54888	3.09775	0	0	#NAME?	0.0372031	0.501563	Down	0.0119306	0.0344881	0.0700207	0	0	0	GeneID:863,Genbank:NM_005187.5,HGNC:HGNC:1537,MIM:603870	CBFA2/RUNX1 translocation partner 3	other
CCL4	2.80584	5.61168	0	0	#NAME?	0.0202493	0.379888	Down	0.380491	0.183316	1.11655	0	0	0	GeneID:6351,Genbank:NM_002984.3,HGNC:HGNC:10630,MIM:182284	C-C motif chemokine ligand 4				hsa04060,hsa04062,hsa04064,hsa04620,hsa04623,hsa05132,hsa05163	Cytokine-cytokine receptor interaction|Chemokine signaling pathway|NF-kappa B signaling pathway|Toll-like receptor signaling pathway|Cytosolic DNA-sensing pathway|Salmonella infection|Human cytomegalovirus infection
CCND2	2.79651	5.25423	0.338802	0.0644818	-3.95496	0.00944867	0.256483	Down	0.0486406	0.0656166	0.0456756	0.0104271	0	0	GeneID:894,Genbank:NM_001759.3,HGNC:HGNC:1583,MIM:123833	cyclin D2				hsa04068,hsa04110,hsa04115,hsa04151,hsa04218,hsa04310,hsa04340,hsa04390,hsa04510,hsa04630,hsa04917,hsa05162,hsa05165,hsa05166,hsa05169,hsa05200,hsa05202,hsa05203,hsa05206	FoxO signaling pathway|Cell cycle|p53 signaling pathway|PI3K-Akt signaling pathway|Cellular senescence|Wnt signaling pathway|Hedgehog signaling pathway|Hippo signaling pathway|Focal adhesion|Jak-STAT signaling pathway|Prolactin signaling pathway|Measles|Human papillomavirus infection|Human T-cell leukemia virus 1 infection|Epstein-Barr virus infection|Pathways in cancer|Transcriptional misregulat…
CCR2	5.51048	10.6825	0.338443	0.0316819	-4.9802	0.000849274	0.0542131	Down	0.10937	0.0702578	0.228229	0	0.0131278	0	GeneID:729230,Genbank:NM_001123396.2,HGNC:HGNC:1603,MIM:601267	C-C motif chemokine receptor 2		GO:0001974,GO:0005886,GO:0006935,GO:0006954,GO:0006955,GO:0016021,GO:0016493,GO:0090026	blood vessel remodeling|plasma membrane|chemotaxis|inflammatory response|immune response|integral component of membrane|C-C chemokine receptor activity|positive regulation of monocyte chemotaxis	hsa04060,hsa04062	Cytokine-cytokine receptor interaction|Chemokine signaling pathway
CCR7	3.67015	6.38041	0.959895	0.150444	-2.7327	0.0193274	0.372169	Down	0.140941	0.135807	0.193009	0	0	0.071165	GeneID:1236,Genbank:NM_001301714.1,HGNC:HGNC:1608,MIM:600242	C-C motif chemokine receptor 7				hsa04060,hsa04062	Cytokine-cytokine receptor interaction|Chemokine signaling pathway
CD14	25.2922	39.5969	10.9874	0.277482	-1.84953	6.74e-05	0.00669422	Down	1.44038	0.981696	1.93814	0.376553	0.493368	0.354774	GeneID:929,Genbank:NM_001174105.1,HGNC:HGNC:1628,MIM:158120	CD14 molecule				hsa04010,hsa04064,hsa04145,hsa04620,hsa04640,hsa05130,hsa05132,hsa05133,hsa05134,hsa05146,hsa05152,hsa05202,hsa05221	MAPK signaling pathway|NF-kappa B signaling pathway|Phagosome|Toll-like receptor signaling pathway|Hematopoietic cell lineage|Pathogenic Escherichia coli infection|Salmonella infection|Pertussis|Legionellosis|Amoebiasis|Tuberculosis|Transcriptional misregulation in cancer|Acute myeloid leukemia
CD163	10.373	20.746	0	0	#NAME?	5.15e-09	1.5e-06	Down	0.247785	0.212232	0.436277	0	0	0	GeneID:9332,Genbank:XM_005253529.5,HGNC:HGNC:1631,MIM:605545	CD163 molecule		GO:0005044,GO:0005576,GO:0005886,GO:0005887,GO:0006898,GO:0006953,GO:0009897,GO:0030666	scavenger receptor activity|extracellular region|plasma membrane|integral component of plasma membrane|receptor-mediated endocytosis|acute-phase response|external side of plasma membrane|endocytic vesicle membrane
CD1D	1.5337	3.0674	0	0	#NAME?	0.0376517	0.504031	Down	0.0498926	0.0320503	0.0780855	0	0	0	GeneID:912,Genbank:XM_011510125.1,HGNC:HGNC:1637,IMGT/GENE-DB:CD1D,MIM:188410	CD1d molecule		GO:0005737,GO:0005765,GO:0005783,GO:0005789,GO:0005886,GO:0005887,GO:0009986,GO:0010008,GO:0016032,GO:0016045,GO:0016323,GO:0030881,GO:0030882,GO:0030883,GO:0030884,GO:0034113,GO:0042102,GO:0042393,GO:0045058,GO:0045087,GO:0045089,GO:0048006,GO:0048007,GO:0050776,GO:0050839,GO:0071723	cytoplasm|lysosomal membrane|endoplasmic reticulum|endoplasmic reticulum membrane|plasma membrane|integral component of plasma membrane|cell surface|endosome membrane|viral process|detection of bacterium|basolateral plasma membrane|beta-2-microglobulin binding|lipid antigen binding|endogenous lipid antigen binding|exogenous lipid antigen binding|heterotypic cell-cell adhesion|positive regulation …	hsa04530,hsa04640,hsa05146	Tight junction|Hematopoietic cell lineage|Amoebiasis
CD2	4.22986	8.13977	0.319965	0.0393089	-4.669	0.00143909	0.0778501	Down	0.463397	0.11163	0.407953	0	0	0.0389971	GeneID:914,Genbank:NM_001328609.1,HGNC:HGNC:1639,MIM:186990	CD2 molecule				hsa04514,hsa04640	Cell adhesion molecules (CAMs)|Hematopoietic cell lineage
CD244	3.32985	6.6597	0	0	#NAME?	0.0160273	0.33629	Down	0.0953012	0.0688727	0.335595	0	0	0	GeneID:51744,Genbank:NM_001166664.1,HGNC:HGNC:18171,MIM:605554	CD244 molecule		GO:0002250,GO:0002323,GO:0004872,GO:0005886,GO:0007165,GO:0009897,GO:0016021,GO:0042288,GO:0045087,GO:0050900,GO:0060732,GO:0071663,GO:1902715,GO:2000484	adaptive immune response|natural killer cell activation involved in immune response|receptor activity|plasma membrane|signal transduction|external side of plasma membrane|integral component of membrane|MHC class I protein binding|innate immune response|leukocyte migration|positive regulation of inositol phosphate biosynthetic process|positive regulation of granzyme B production|positive regulatio…	hsa04650	Natural killer cell mediated cytotoxicity
CD247	5.4397	10.5406	0.338802	0.0321426	-4.95937	0.00105344	0.0618136	Down	0.13225	0.382299	0.582132	0.0354379	0	0	GeneID:919,Genbank:NM_000734.3,HGNC:HGNC:1677,MIM:186780	CD247 molecule		GO:0002250,GO:0004888,GO:0007166,GO:0016021	adaptive immune response|transmembrane signaling receptor activity|cell surface receptor signaling pathway|integral component of membrane	hsa04650,hsa04658,hsa04659,hsa04660,hsa05142,hsa05169,hsa05170	Natural killer cell mediated cytotoxicity|Th1 and Th2 cell differentiation|Th17 cell differentiation|T cell receptor signaling pathway|Chagas disease (American trypanosomiasis)|Epstein-Barr virus infection|Human immunodeficiency virus 1 infection
CD300A	7.79054	15.5811	0	0	#NAME?	1.78e-08	4.55e-06	Down	0.303309	0.39854	0.647319	0	0	0	GeneID:11314,Genbank:NM_001330457.1,HGNC:HGNC:19319,MIM:606790	CD300a molecule		GO:0001786,GO:0005886,GO:0007155,GO:0008429,GO:0016020,GO:0016021,GO:0030889,GO:0032516,GO:0033007,GO:0034125,GO:0038023,GO:0043305,GO:0043312,GO:0043407,GO:0048147,GO:0050776,GO:0050856,GO:0050859,GO:0051134,GO:0060101,GO:0070062,GO:0070821,GO:0101003,GO:1902564,GO:1902567,GO:1902569,GO:2000417	phosphatidylserine binding|plasma membrane|cell adhesion|phosphatidylethanolamine binding|membrane|integral component of membrane|negative regulation of B cell proliferation|positive regulation of phosphoprotein phosphatase activity|negative regulation of mast cell activation involved in immune response|negative regulation of MyD88-dependent toll-like receptor signaling pathway|signaling receptor…
CD300E	6.88848	13.777	0	0	#NAME?	7.5e-08	1.68e-05	Down	0.156852	0.226709	0.294582	0	0	0	GeneID:342510,Genbank:NM_181449.2,HGNC:HGNC:28874,MIM:609801	CD300e molecule		GO:0005886,GO:0016021,GO:0045087,GO:0050776,GO:0070062	plasma membrane|integral component of membrane|innate immune response|regulation of immune response|extracellular exosome
CD300LB	1.45553	2.91105	0	0	#NAME?	0.0401379	0.511226	Down	0.0276577	0.159902	0.0649294	0	0	0	GeneID:124599,Genbank:XM_005257027.3,HGNC:HGNC:30811,MIM:610705	CD300 molecule like family member b		GO:0005886,GO:0016021,GO:0045087,GO:0050776	plasma membrane|integral component of membrane|innate immune response|regulation of immune response
CD300LF	1.77932	3.55863	0	0	#NAME?	0.0177638	0.356089	Down	0.0914658	0.176269	0.0715753	0	0	0	GeneID:146722,Genbank:NM_001289087.1,HGNC:HGNC:29883,MIM:609807	CD300 molecule like family member f		GO:0001786,GO:0005136,GO:0005886,GO:0016021,GO:0033004,GO:0034125,GO:0035666,GO:0035772,GO:0050776,GO:0097001,GO:1902216,GO:2000426,GO:2000427	phosphatidylserine binding|interleukin-4 receptor binding|plasma membrane|integral component of membrane|negative regulation of mast cell activation|negative regulation of MyD88-dependent toll-like receptor signaling pathway|TRIF-dependent toll-like receptor signaling pathway|interleukin-13-mediated signaling pathway|regulation of immune response|ceramide binding|positive regulation of interleuki…
CD33	1.72671	3.45342	0	0	#NAME?	0.0244182	0.416218	Down	0.0895825	0.0215799	0.13144	0	0	0	GeneID:945,Genbank:XM_017027508.1,HGNC:HGNC:1659,MIM:159590	CD33 molecule				hsa04640	Hematopoietic cell lineage
CD36	8.30259	12.8997	3.70547	0.287252	-1.79961	0.0101973	0.268641	Down	0.097694	0.125514	0.216605	0.0349044	0.082084	0.0109619	GeneID:948,Genbank:NM_001001547.2,HGNC:HGNC:1663,MIM:173510	CD36 molecule				hsa03320,hsa04145,hsa04152,hsa04512,hsa04640,hsa04920,hsa04931,hsa04975,hsa04979,hsa05144	PPAR signaling pathway|Phagosome|AMPK signaling pathway|ECM-receptor interaction|Hematopoietic cell lineage|Adipocytokine signaling pathway|Insulin resistance|Fat digestion and absorption|Cholesterol metabolism|Malaria
CD37	9.04597	17.7535	0.338443	0.0190634	-5.71305	6.78e-09	1.88e-06	Down	0.441561	0.478663	0.615488	0	0.029813	0	GeneID:951,Genbank:XM_011527543.3,HGNC:HGNC:1666,MIM:151523	CD37 molecule		GO:0001772,GO:0005887,GO:0007166,GO:0016020,GO:0070062	immunological synapse|integral component of plasma membrane|cell surface receptor signaling pathway|membrane|extracellular exosome	hsa04640	Hematopoietic cell lineage
CD3D	2.96608	5.93216	0	0	#NAME?	0.000981024	0.0592075	Down	0.428116	0.660037	0.502524	0	0	0	GeneID:915,Genbank:NM_001040651.1,HGNC:HGNC:1673,MIM:186790	CD3d molecule				hsa04640,hsa04658,hsa04659,hsa04660,hsa05142,hsa05162,hsa05166,hsa05169,hsa05170,hsa05340	Hematopoietic cell lineage|Th1 and Th2 cell differentiation|Th17 cell differentiation|T cell receptor signaling pathway|Chagas disease (American trypanosomiasis)|Measles|Human T-cell leukemia virus 1 infection|Epstein-Barr virus infection|Human immunodeficiency virus 1 infection|Primary immunodeficiency
CD3E	7.07237	13.8248	0.319965	0.0231443	-5.4332	6.89e-07	0.000116633	Down	0.545148	0.484885	0.787564	0	0	0.0423478	GeneID:916,Genbank:NM_000733.3,HGNC:HGNC:1674,MIM:186830	CD3e molecule				hsa04640,hsa04658,hsa04659,hsa04660,hsa05142,hsa05162,hsa05166,hsa05169,hsa05170,hsa05340	Hematopoietic cell lineage|Th1 and Th2 cell differentiation|Th17 cell differentiation|T cell receptor signaling pathway|Chagas disease (American trypanosomiasis)|Measles|Human T-cell leukemia virus 1 infection|Epstein-Barr virus infection|Human immunodeficiency virus 1 infection|Primary immunodeficiency
CD4	8.74192	15.8282	1.65562	0.104599	-3.25706	1.41e-05	0.00166721	Down	0.264068	0.237487	0.371957	0.0188694	0.0380356	0.0355562	GeneID:920,Genbank:NM_000616.4,HGNC:HGNC:1678,MIM:186940	CD4 molecule				hsa04060,hsa04514,hsa04612,hsa04640,hsa04658,hsa04659,hsa04660,hsa05170,hsa05340	Cytokine-cytokine receptor interaction|Cell adhesion molecules (CAMs)|Antigen processing and presentation|Hematopoietic cell lineage|Th1 and Th2 cell differentiation|Th17 cell differentiation|T cell receptor signaling pathway|Human immunodeficiency virus 1 infection|Primary immunodeficiency
CD48	10.4807	20.9613	0	0	#NAME?	1.41e-11	7.31e-09	Down	0.635739	0.520697	0.932791	0	0	0	GeneID:962,Genbank:NM_001778.3,HGNC:HGNC:1683,MIM:109530	CD48 molecule		GO:0002819,GO:0004872,GO:0005886,GO:0005887,GO:0006952,GO:0016020,GO:0031225,GO:0045121,GO:0050900,GO:0070062	regulation of adaptive immune response|receptor activity|plasma membrane|integral component of plasma membrane|defense response|membrane|anchored component of membrane|membrane raft|leukocyte migration|extracellular exosome	hsa04650	Natural killer cell mediated cytotoxicity
CD5	3.26762	6.53523	0	0	#NAME?	0.00105715	0.0618136	Down	0.0722629	0.0870387	0.212056	0	0	0	GeneID:921,Genbank:NM_001346456.1,HGNC:HGNC:1685,MIM:153340	CD5 molecule		GO:0004872,GO:0004888,GO:0005044,GO:0005886,GO:0005887,GO:0008037,GO:0008283,GO:0009897,GO:0031295,GO:0097190	receptor activity|transmembrane signaling receptor activity|scavenger receptor activity|plasma membrane|integral component of plasma membrane|cell recognition|cell proliferation|external side of plasma membrane|T cell costimulation|apoptotic signaling pathway	hsa04640	Hematopoietic cell lineage
CD52	12.511	23.7052	1.31682	0.0555497	-4.17008	0.000764035	0.0501213	Down	1.75892	2.30016	5.30904	0	0.271446	0.253751	GeneID:1043,Genbank:NM_001803.2,HGNC:HGNC:1804,MIM:114280	CD52 molecule		GO:0005576,GO:0005886,GO:0005887,GO:0006501,GO:0007204,GO:0016020,GO:0031225,GO:0045730	extracellular region|plasma membrane|integral component of plasma membrane|C-terminal protein lipidation|positive regulation of cytosolic calcium ion concentration|membrane|anchored component of membrane|respiratory burst
CD53	20.8758	41.4316	0.319965	0.00772272	-7.01668	3.57e-07	6.5e-05	Down	0.801539	0.724074	1.73469	0	0	0.025295	GeneID:963,Genbank:XM_024451057.1,HGNC:HGNC:1686,MIM:151525	CD53 molecule
CD6	3.47657	6.95314	0	0	#NAME?	0.00521012	0.180928	Down	0.134952	0.0371534	0.248926	0	0	0	GeneID:923,Genbank:NM_006725.4,HGNC:HGNC:1691,MIM:186720	CD6 molecule		GO:0001530,GO:0001771,GO:0001772,GO:0002250,GO:0002438,GO:0005044,GO:0005576,GO:0005887,GO:0007157,GO:0031226,GO:0031663,GO:0032496,GO:0042102,GO:0042802,GO:0045087,GO:0070891,GO:1900017	lipopolysaccharide binding|immunological synapse formation|immunological synapse|adaptive immune response|acute inflammatory response to antigenic stimulus|scavenger receptor activity|extracellular region|integral component of plasma membrane|heterophilic cell-cell adhesion via plasma membrane cell adhesion molecules|intrinsic component of plasma membrane|lipopolysaccharide-mediated signaling pat…	hsa04514	Cell adhesion molecules (CAMs)
CD69	4.43123	8.86247	0	0	#NAME?	3.3e-05	0.00357856	Down	0.264993	0.255341	0.533227	0	0	0	GeneID:969,Genbank:NM_001781.2,HGNC:HGNC:1694,MIM:107273	CD69 molecule
CD74	76.1059	151.553	0.658408	0.0043444	-7.84663	1.94e-14	1.61e-11	Down	3.97935	3.80374	7.36146	0	0.0343904	0.0321486	GeneID:972,Genbank:NM_001025158.2,HGNC:HGNC:1697,MIM:142790	CD74 molecule		GO:0000139,GO:0000187,GO:0001516,GO:0001540,GO:0001934,GO:0001961,GO:0002606,GO:0002792,GO:0002830,GO:0002906,GO:0004896,GO:0005622,GO:0005765,GO:0005771,GO:0005773,GO:0005886,GO:0006461,GO:0006886,GO:0006952,GO:0007165,GO:0008283,GO:0009897,GO:0009986,GO:0012507,GO:0016020,GO:0016021,GO:0016064,GO:0019883,GO:0019886,GO:0019955,GO:0023026,GO:0030658,GO:0030666,GO:0030669,GO:0030890,GO:0032588,GO:…	Golgi membrane|activation of MAPK activity|prostaglandin biosynthetic process|amyloid-beta binding|positive regulation of protein phosphorylation|positive regulation of cytokine-mediated signaling pathway|positive regulation of dendritic cell antigen processing and presentation|negative regulation of peptide secretion|positive regulation of type 2 immune response|negative regulation of mature B c…	hsa04612,hsa05152,hsa05168	Antigen processing and presentation|Tuberculosis|Herpes simplex infection
CD79A	3.16515	6.01033	0.319965	0.0532358	-4.23146	0.00444355	0.167878	Down	0.302608	0.291586	0.355202	0	0	0.0509318	GeneID:973,Genbank:NM_001783.3,HGNC:HGNC:1698,MIM:112205	CD79a molecule				hsa04662,hsa05340	B cell receptor signaling pathway|Primary immunodeficiency
CD84	3.89129	7.78257	0	0	#NAME?	0.000116609	0.0106926	Down	0.0383179	0.0590757	0.0899554	0	0	0	GeneID:8832,Genbank:NM_001184882.1,HGNC:HGNC:1704,MIM:604513	CD84 molecule
CD8A	4.60034	9.20067	0	0	#NAME?	7.36e-05	0.00714497	Down	0.0863692	0.149802	0.263589	0	0	0	GeneID:925,Genbank:NM_001145873.1,HGNC:HGNC:1706,MIM:186910	CD8a molecule				hsa04514,hsa04612,hsa04640,hsa04660,hsa05340	Cell adhesion molecules (CAMs)|Antigen processing and presentation|Hematopoietic cell lineage|T cell receptor signaling pathway|Primary immunodeficiency
CD93	9.79839	19.2768	0.319965	0.0165984	-5.91281	1.04e-09	3.45e-07	Down	0.142024	0.218962	0.211164	0	0	0.00956159	GeneID:22918,Genbank:NM_012072.3,HGNC:HGNC:15855,MIM:120577	CD93 molecule		GO:0001849,GO:0004872,GO:0005509,GO:0005886,GO:0006909,GO:0009986,GO:0016021,GO:0016032,GO:0030246,GO:0030667,GO:0031012,GO:0035579,GO:0042116,GO:0043312,GO:0070821,GO:0098609,GO:0101003	complement component C1q binding|receptor activity|calcium ion binding|plasma membrane|phagocytosis|cell surface|integral component of membrane|viral process|carbohydrate binding|secretory granule membrane|extracellular matrix|specific granule membrane|macrophage activation|neutrophil degranulation|tertiary granule membrane|cell-cell adhesion|ficolin-1-rich granule membrane
CD96	3.24523	6.49046	0	0	#NAME?	0.00124722	0.0699617	Down	0.067785	0.0145147	0.0707256	0	0	0	GeneID:10225,Genbank:NM_198196.2,HGNC:HGNC:16892,MIM:606037	CD96 molecule		GO:0002534,GO:0002728,GO:0005737,GO:0005886,GO:0005887,GO:0005912,GO:0006955,GO:0007155,GO:0007160,GO:0032496,GO:0032689,GO:0050776	cytokine production involved in inflammatory response|negative regulation of natural killer cell cytokine production|cytoplasm|plasma membrane|integral component of plasma membrane|adherens junction|immune response|cell adhesion|cell-matrix adhesion|response to lipopolysaccharide|negative regulation of interferon-gamma production|regulation of immune response
CD99	760.538	1094.69	426.388	0.389507	-1.36028	0.0080341	0.235235	Down	22.0678	12.0371	15.5147	4.16772	11.8962	3.60434	GeneID:4267,Genbank:NM_002414.4,HGNC:HGNC:7082,MIM:450000	CD99 molecule (Xg blood group)		GO:0005737,GO:0005886,GO:0005887,GO:0005925,GO:0007155,GO:0050776	cytoplasm|plasma membrane|integral component of plasma membrane|focal adhesion|cell adhesion|regulation of immune response	hsa04514,hsa04670	Cell adhesion molecules (CAMs)|Leukocyte transendothelial migration
CEACAM4	1.84952	3.69904	0	0	#NAME?	0.0167518	0.34495	Down	0.0690202	0.0498798	0.0810161	0	0	0	GeneID:1089,Genbank:XM_011526348.2,HGNC:HGNC:1816	carcinoembryonic antigen related cell adhesion molecule 4		GO:0005887,GO:0006909,GO:0016020	integral component of plasma membrane|phagocytosis|membrane
CELF2	9.97284	19.6072	0.338443	0.0172611	-5.85633	6.78e-05	0.00670285	Down	0.0816364	0.0589973	0.173683	0	0.00551187	0	GeneID:10659,Genbank:NM_001326323.1,HGNC:HGNC:2550,MIM:602538	CUGBP Elav-like family member 2		GO:0003723,GO:0005634,GO:0005737,GO:0006376,GO:0006396,GO:0008016,GO:0036002	RNA binding|nucleus|cytoplasm|mRNA splice site selection|RNA processing|regulation of heart contraction|pre-mRNA binding
CFP	11.2704	17.8924	4.64832	0.259794	-1.94456	0.000914039	0.0566182	Down	0.29993	0.400163	0.595793	0.173105	0.0498474	0.116495	GeneID:5199,Genbank:NM_002621.2,HGNC:HGNC:8864,MIM:300383	complement factor properdin				hsa05168	Herpes simplex infection
CHFR	3.20983	5.44093	0.978732	0.179883	-2.47487	0.0467527	0.549322	Down	0.0940231	0.0724789	0.154511	0.0201557	0	0.03798	GeneID:55743,Genbank:NM_001161347.1,HGNC:HGNC:20455,MIM:605209	checkpoint with forkhead and ring finger domains		GO:0000166,GO:0000209,GO:0004842,GO:0005634,GO:0007093,GO:0016605,GO:0019941,GO:0046872,GO:0051301	nucleotide binding|protein polyubiquitination|ubiquitin-protein transferase activity|nucleus|mitotic cell cycle checkpoint|PML body|modification-dependent protein catabolic process|metal ion binding|cell division
CIITA	4.86279	9.72557	0	0	#NAME?	0.00713963	0.219327	Down	0.0179872	0.0462188	0.119643	0	0	0	GeneID:4261,Genbank:XM_011522486.2,HGNC:HGNC:7067,MIM:600005	class II major histocompatibility complex transactivator	other			hsa04612,hsa05145,hsa05152,hsa05164,hsa05340	Antigen processing and presentation|Toxoplasmosis|Tuberculosis|Influenza A|Primary immunodeficiency
CLC	2.4517	4.9034	0	0	#NAME?	0.0334395	0.476133	Down	0.601391	0	0.94122	0	0	0	GeneID:1178,Genbank:NM_001828.5,HGNC:HGNC:2014,MIM:153310	Charcot-Leyden crystal galectin
CLEC12A	12.2345	17.1697	7.29936	0.425131	-1.23402	0.0235393	0.410811	Down	0.440093	0.329828	0.545282	0.104825	0.264124	0.197525	GeneID:160364,Genbank:NM_001207010.1,HGNC:HGNC:31713,MIM:612088	C-type lectin domain family 12 member A		GO:0005886,GO:0016021,GO:0030246,GO:0035579,GO:0043312,GO:0070821	plasma membrane|integral component of membrane|carbohydrate binding|specific granule membrane|neutrophil degranulation|tertiary granule membrane
CLEC4E	8.2914	16.5828	0	0	#NAME?	3.5e-09	1.08e-06	Down	0.299749	0.385108	0.61573	0	0	0	GeneID:26253,Genbank:NM_014358.3,HGNC:HGNC:14555,MIM:609962	C-type lectin domain family 4 member E				hsa04625,hsa05152	C-type lectin receptor signaling pathway|Tuberculosis
CLEC7A	6.43415	12.1914	0.676886	0.0555215	-4.17081	2.12e-05	0.00244284	Down	0.247575	0.216871	0.396279	0	0.0486273	0	GeneID:64581,Genbank:NM_197950.2,HGNC:HGNC:14558,MIM:606264	C-type lectin domain containing 7A		GO:0002223,GO:0005654,GO:0005737,GO:0005886,GO:0006910,GO:0006954,GO:0008037,GO:0008329,GO:0009756,GO:0016021,GO:0030246,GO:0042110,GO:0042287,GO:0042832,GO:0043231,GO:0045087,GO:0046872	stimulatory C-type lectin receptor signaling pathway|nucleoplasm|cytoplasm|plasma membrane|phagocytosis, recognition|inflammatory response|cell recognition|signaling pattern recognition receptor activity|carbohydrate mediated signaling|integral component of membrane|carbohydrate binding|T cell activation|MHC protein binding|defense response to protozoan|intracellular membrane-bounded organelle|in…	hsa04145,hsa04625,hsa05152	Phagosome|C-type lectin receptor signaling pathway|Tuberculosis
CMTM3	4.0846	7.83039	0.338802	0.0432676	-4.53057	0.000653884	0.0443395	Down	0.202544	0.121979	0.297183	0.027137	0	0	GeneID:123920,Genbank:XM_006721131.2,HGNC:HGNC:19174,MIM:607886	CKLF like MARVEL transmembrane domain containing 3		GO:0005125,GO:0005615,GO:0005737,GO:0006935,GO:0016021,GO:0031965,GO:0050861	cytokine activity|extracellular space|cytoplasm|chemotaxis|integral component of membrane|nuclear membrane|positive regulation of B cell receptor signaling pathway
COL21A1	7.57607	3.88242	11.2697	2.90275	1.53742	0.0308204	0.455675	Up	0.0505351	0.0730418	0.0296591	0.108332	0.177424	0.165858	GeneID:81578,Genbank:NM_001318752.1,HGNC:HGNC:17025,MIM:610002	collagen type XXI alpha 1 chain		GO:0005576,GO:0005578,GO:0005581,GO:0005788,GO:0005829	extracellular region|proteinaceous extracellular matrix|collagen trimer|endoplasmic reticulum lumen|cytosol	hsa04974,hsa05205	Protein digestion and absorption|Proteoglycans in cancer
CORO1A	30.0588	57.164	2.9536	0.0516688	-4.27456	4.38e-11	1.96e-08	Down	1.27205	1.25074	2.13305	0	0.112177	0.131081	GeneID:11151,Genbank:NM_001193333.2,HGNC:HGNC:2252,MIM:605000	coronin 1A		GO:0001772,GO:0001845,GO:0001891,GO:0003723,GO:0003779,GO:0003785,GO:0005737,GO:0005769,GO:0005829,GO:0005884,GO:0005886,GO:0005911,GO:0006816,GO:0006909,GO:0006928,GO:0007015,GO:0008022,GO:0008092,GO:0008360,GO:0016020,GO:0030027,GO:0030036,GO:0030335,GO:0030424,GO:0030595,GO:0030670,GO:0030864,GO:0031339,GO:0031589,GO:0032036,GO:0032796,GO:0032956,GO:0038180,GO:0042102,GO:0042803,GO:0043029,GO:…	immunological synapse|phagolysosome assembly|phagocytic cup|RNA binding|actin binding|actin monomer binding|cytoplasm|early endosome|cytosol|actin filament|plasma membrane|cell-cell junction|calcium ion transport|phagocytosis|movement of cell or subcellular component|actin filament organization|protein C-terminus binding|cytoskeletal protein binding|regulation of cell shape|membrane|lamellipodium…	hsa04145,hsa05152	Phagosome|Tuberculosis
CPQ	3.71498	7.42995	0	0	#NAME?	0.000177157	0.0152527	Down	0.325535	0.125471	0.305691	0	0	0	GeneID:10404,Genbank:NM_016134.3,HGNC:HGNC:16910	carboxypeptidase Q		GO:0004180,GO:0005615,GO:0005737,GO:0005764,GO:0005783,GO:0005794,GO:0006508,GO:0006590,GO:0042246,GO:0042803,GO:0043171,GO:0043231,GO:0046872,GO:0070062,GO:0070573	carboxypeptidase activity|extracellular space|cytoplasm|lysosome|endoplasmic reticulum|Golgi apparatus|proteolysis|thyroid hormone generation|tissue regeneration|protein homodimerization activity|peptide catabolic process|intracellular membrane-bounded organelle|metal ion binding|extracellular exosome|metallodipeptidase activity
CR1	5.92661	11.8532	0	0	#NAME?	8.36e-07	0.000137437	Down	0.0814465	0.0482954	0.102956	0	0	0	GeneID:1378,Genbank:NM_000651.4,HGNC:HGNC:2334,MIM:120620	complement C3b/C4b receptor 1 (Knops blood group)				hsa04610,hsa04640,hsa05134,hsa05140,hsa05144,hsa05152	Complement and coagulation cascades|Hematopoietic cell lineage|Legionellosis|Leishmaniasis|Malaria|Tuberculosis
CSF2RB	13.4118	24.8103	2.01326	0.0811459	-3.62334	5.37e-09	1.54e-06	Down	0.229741	0.344359	0.419488	0.0410413	0.027576	0.0128892	GeneID:1439,Genbank:XM_011529903.2,HGNC:HGNC:2436,MIM:138981	colony stimulating factor 2 receptor beta common subunit		GO:0000165,GO:0004713,GO:0004872,GO:0004896,GO:0005088,GO:0005622,GO:0005886,GO:0005887,GO:0007165,GO:0007585,GO:0019221,GO:0030526,GO:0032496,GO:0036016,GO:0038043,GO:0038156,GO:0044267	MAPK cascade|protein tyrosine kinase activity|receptor activity|cytokine receptor activity|Ras guanyl-nucleotide exchange factor activity|intracellular|plasma membrane|integral component of plasma membrane|signal transduction|respiratory gaseous exchange|cytokine-mediated signaling pathway|granulocyte macrophage colony-stimulating factor receptor complex|response to lipopolysaccharide|cellular re…	hsa04060,hsa04210,hsa04630,hsa05200	Cytokine-cytokine receptor interaction|Apoptosis|Jak-STAT signaling pathway|Pathways in cancer
CSF3R	37.7623	69.1474	6.37714	0.0922253	-3.43869	2.31e-21	3.84e-18	Down	1.21815	1.20685	1.2889	0.110339	0.185344	0.0519786	GeneID:1441,Genbank:XM_005270493.1,HGNC:HGNC:2439,MIM:138971	colony stimulating factor 3 receptor				hsa04060,hsa04151,hsa04630,hsa04640,hsa05200	Cytokine-cytokine receptor interaction|PI3K-Akt signaling pathway|Jak-STAT signaling pathway|Hematopoietic cell lineage|Pathways in cancer
CST7	8.12306	16.2461	0	0	#NAME?	4.12e-09	1.24e-06	Down	1.228	0.723114	1.52151	0	0	0	GeneID:8530,Genbank:NM_003650.3,HGNC:HGNC:2479,MIM:603253	cystatin F		GO:0002020,GO:0004866,GO:0004869,GO:0005615,GO:0005737,GO:0006955,GO:2000117	protease binding|endopeptidase inhibitor activity|cysteine-type endopeptidase inhibitor activity|extracellular space|cytoplasm|immune response|negative regulation of cysteine-type endopeptidase activity
CTSH	7.10129	11.2486	2.95395	0.262606	-1.92903	0.00932874	0.254653	Down	0.250679	0.338168	0.294248	0.026869	0.0812408	0.126575	GeneID:1512,Genbank:NM_004390.4,HGNC:HGNC:2535,MIM:116820	cathepsin H				hsa04142,hsa04210	Lysosome|Apoptosis
CTSS	155.718	221.422	90.0146	0.40653	-1.29857	0.000102198	0.00952906	Down	2.65713	3.46839	4.6059	1.275	1.38516	1.74728	GeneID:1520,Genbank:NM_001199739.1,HGNC:HGNC:2545,MIM:116845	cathepsin S		GO:0001968,GO:0002224,GO:0002250,GO:0004197,GO:0004252,GO:0005518,GO:0005576,GO:0005615,GO:0005764,GO:0006508,GO:0006955,GO:0010447,GO:0016485,GO:0019882,GO:0019886,GO:0022617,GO:0030574,GO:0034769,GO:0036021,GO:0043202,GO:0043231,GO:0043236,GO:0043312,GO:0043394,GO:0048002,GO:0051603,GO:0097067,GO:1904724,GO:1904813,GO:2001259	fibronectin binding|toll-like receptor signaling pathway|adaptive immune response|cysteine-type endopeptidase activity|serine-type endopeptidase activity|collagen binding|extracellular region|extracellular space|lysosome|proteolysis|immune response|response to acidic pH|protein processing|antigen processing and presentation|antigen processing and presentation of exogenous peptide antigen via MHC …	hsa04142,hsa04145,hsa04210,hsa04612,hsa05152	Lysosome|Phagosome|Apoptosis|Antigen processing and presentation|Tuberculosis
CTSW	7.12345	12.2521	1.99478	0.162811	-2.61873	0.00291847	0.123566	Down	0.342691	0.566074	0.976897	0.15742	0.0528859	0.0988769	GeneID:1521,Genbank:NM_001335.3,HGNC:HGNC:2546,MIM:602364	cathepsin W		GO:0002576,GO:0004197,GO:0005576,GO:0005615,GO:0005764,GO:0006955,GO:0008234,GO:0016020,GO:0031089,GO:0051603	platelet degranulation|cysteine-type endopeptidase activity|extracellular region|extracellular space|lysosome|immune response|cysteine-type peptidase activity|membrane|platelet dense granule lumen|proteolysis involved in cellular protein catabolic process	hsa04142,hsa04210	Lysosome|Apoptosis
CX3CR1	12.776	21.8831	3.66887	0.167658	-2.57641	5.79e-06	0.000751108	Down	0.416386	0.384503	0.386931	0.0743838	0.0749687	0.0525613	GeneID:1524,Genbank:NM_001171174.1,HGNC:HGNC:2558,MIM:601470	C-X3-C motif chemokine receptor 1				hsa04060,hsa04062	Cytokine-cytokine receptor interaction|Chemokine signaling pathway
CXCL1	1.99547	3.99095	0	0	#NAME?	0.0112888	0.283032	Down	0.162823	0.261488	0.25483	0	0	0	GeneID:2919,Genbank:NM_001511.3,HGNC:HGNC:4602,MIM:155730	C-X-C motif chemokine ligand 1				hsa04060,hsa04062,hsa04621,hsa04657,hsa04668,hsa05120,hsa05132,hsa05134,hsa05146,hsa05167,hsa05323	Cytokine-cytokine receptor interaction|Chemokine signaling pathway|NOD-like receptor signaling pathway|IL-17 signaling pathway|TNF signaling pathway|Epithelial cell signaling in Helicobacter pylori infection|Salmonella infection|Legionellosis|Amoebiasis|Kaposi sarcoma-associated herpesvirus infection|Rheumatoid arthritis
CXCR1	7.46031	14.9206	0	0	#NAME?	2.08e-08	5.24e-06	Down	0.408346	0.245921	0.539233	0	0	0	GeneID:3577,Genbank:NM_000634.2,HGNC:HGNC:6026,MIM:146929	C-X-C motif chemokine receptor 1				hsa04060,hsa04062,hsa04072,hsa04144,hsa05120	Cytokine-cytokine receptor interaction|Chemokine signaling pathway|Phospholipase D signaling pathway|Endocytosis|Epithelial cell signaling in Helicobacter pylori infection
CXCR2	16.4136	32.1687	0.658408	0.0204673	-5.61053	1.94e-06	0.000295485	Down	0.576013	0.45225	1.12688	0	0.0230465	0.0215441	GeneID:3579,Genbank:NM_001168298.1,HGNC:HGNC:6027,MIM:146928	C-X-C motif chemokine receptor 2				hsa04060,hsa04062,hsa04072,hsa04144,hsa05120,hsa05163	Cytokine-cytokine receptor interaction|Chemokine signaling pathway|Phospholipase D signaling pathway|Endocytosis|Epithelial cell signaling in Helicobacter pylori infection|Human cytomegalovirus infection
CYBB	29.8434	54.6816	5.00525	0.0915343	-3.44954	3.25e-17	4.5e-14	Down	0.822839	0.693761	1.00035	0.110245	0.0634925	0.0593536	GeneID:1536,Genbank:NM_000397.3,HGNC:HGNC:2578,MIM:300481	cytochrome b-245 beta chain				hsa04066,hsa04145,hsa04216,hsa04217,hsa04621,hsa04670,hsa04933,hsa05140	HIF-1 signaling pathway|Phagosome|Ferroptosis|Necroptosis|NOD-like receptor signaling pathway|Leukocyte transendothelial migration|AGE-RAGE signaling pathway in diabetic complications|Leishmaniasis
CYFIP2	9.49385	18.6677	0.319965	0.01714	-5.86649	0.000420693	0.0308949	Down	0.132789	0.085302	0.301346	0	0	0.00893989	GeneID:26999,Genbank:NM_001291722.1,HGNC:HGNC:13760,MIM:606323	cytoplasmic FMR1 interacting protein 2		GO:0005634,GO:0005737,GO:0006915,GO:0030054,GO:0031175,GO:0043005,GO:0045202,GO:0045862,GO:0048471,GO:0051388,GO:0097202,GO:0097484,GO:0098609	nucleus|cytoplasm|apoptotic process|cell junction|neuron projection development|neuron projection|synapse|positive regulation of proteolysis|perinuclear region of cytoplasm|positive regulation of neurotrophin TRK receptor signaling pathway|activation of cysteine-type endopeptidase activity|dendrite extension|cell-cell adhesion	hsa03013,hsa04810	RNA transport|Regulation of actin cytoskeleton
CYTIP	10.4419	20.207	0.676886	0.0334976	-4.8998	4.21e-05	0.00442516	Down	0.212197	0.204468	0.481549	0	0.0305642	0	GeneID:9595,Genbank:XM_017005386.2,HGNC:HGNC:9506,MIM:604448	cytohesin 1 interacting protein		GO:0005654,GO:0005737,GO:0005769,GO:0005829,GO:0005938,GO:0030155	nucleoplasm|cytoplasm|early endosome|cytosol|cell cortex|regulation of cell adhesion
DAPK1	15.445	20.8636	10.0265	0.480571	-1.05718	0.0243709	0.416218	Down	0.219949	0.211938	0.119159	0.0634717	0.146219	0.0598007	GeneID:1612,Genbank:NM_001288731.1,HGNC:HGNC:2674,MIM:600831	death associated protein kinase 1				hsa04140,hsa05200,hsa05219	Autophagy - animal|Pathways in cancer|Bladder cancer
DDX3Y	2.79787	5.59575	0	0	#NAME?	0.0184082	0.361563	Down	0.0379391	0.0365573	0.148443	0	0	0	GeneID:8653,Genbank:NM_001122665.3,HGNC:HGNC:2699,MIM:400010	DEAD-box helicase 3, Y-linked		GO:0003677,GO:0003723,GO:0004004,GO:0005524,GO:0005634,GO:0005730,GO:0005829,GO:0006413,GO:0007059,GO:0010468,GO:0010501,GO:0016020,GO:0036464	DNA binding|RNA binding|ATP-dependent RNA helicase activity|ATP binding|nucleus|nucleolus|cytosol|translational initiation|chromosome segregation|regulation of gene expression|RNA secondary structure unwinding|membrane|cytoplasmic ribonucleoprotein granule
DEFA3	2.0505	4.101	0	0	#NAME?	0.0107913	0.277679	Down	0.659759	0.105955	0.645356	0	0	0	GeneID:1668,Genbank:XM_011534741.2,HGNC:HGNC:2762,MIM:604522	defensin alpha 3		GO:0002227,GO:0005576,GO:0005615,GO:0005796,GO:0019730,GO:0019731,GO:0030520,GO:0031640,GO:0035578,GO:0042803,GO:0050830,GO:0050832,GO:0051607,GO:0061844,GO:0070062	innate immune response in mucosa|extracellular region|extracellular space|Golgi lumen|antimicrobial humoral response|antibacterial humoral response|intracellular estrogen receptor signaling pathway|killing of cells of other organism|azurophil granule lumen|protein homodimerization activity|defense response to Gram-positive bacterium|defense response to fungus|defense response to virus|antimicrobi…	hsa05202	Transcriptional misregulation in cancer
DOCK10	3.77645	7.5529	0	0	#NAME?	0.000202015	0.0169336	Down	0.0372668	0.0299246	0.0801972	0	0	0	GeneID:55619,Genbank:NM_014689.2,HGNC:HGNC:23479,MIM:611518	dedicator of cytokinesis 10		GO:0001782,GO:0002315,GO:0005085,GO:0005634,GO:0005654,GO:0005737,GO:0005829,GO:0007264,GO:0016020,GO:0030334,GO:0043197,GO:0043547,GO:0060997,GO:0070062	B cell homeostasis|marginal zone B cell differentiation|guanyl-nucleotide exchange factor activity|nucleus|nucleoplasm|cytoplasm|cytosol|small GTPase mediated signal transduction|membrane|regulation of cell migration|dendritic spine|positive regulation of GTPase activity|dendritic spine morphogenesis|extracellular exosome
DOCK2	11.341	22.0045	0.677604	0.0307939	-5.02121	3.38e-10	1.3e-07	Down	0.0751628	0.122218	0.126825	0.0100704	0	0	GeneID:1794,Genbank:NM_004946.2,HGNC:HGNC:2988,MIM:603122	dedicator of cytokinesis 2		GO:0001766,GO:0001768,GO:0001771,GO:0002277,GO:0005096,GO:0005576,GO:0005829,GO:0005856,GO:0006935,GO:0007264,GO:0016020,GO:0030036,GO:0030676,GO:0035580,GO:0042608,GO:0043312,GO:0044351,GO:0045059,GO:0045060,GO:0046633,GO:0050690,GO:0050766,GO:0070062	membrane raft polarization|establishment of T cell polarity|immunological synapse formation|myeloid dendritic cell activation involved in immune response|GTPase activator activity|extracellular region|cytosol|cytoskeleton|chemotaxis|small GTPase mediated signal transduction|membrane|actin cytoskeleton organization|Rac guanyl-nucleotide exchange factor activity|specific granule lumen|T cell recept…	hsa04062,hsa04666	Chemokine signaling pathway|Fc gamma R-mediated phagocytosis
DOCK8	14.839	29.3581	0.319965	0.0108987	-6.5197	3.76e-11	1.73e-08	Down	0.162585	0.223805	0.327159	0	0	0.00781845	GeneID:81704,Genbank:XM_011518045.3,HGNC:HGNC:19191,MIM:611432	dedicator of cytokinesis 8		GO:0001771,GO:0005085,GO:0005737,GO:0005829,GO:0007264,GO:0007596,GO:0016020,GO:0031256,GO:0031258,GO:0036336,GO:0043547,GO:0061485,GO:0070233,GO:1903905,GO:1990869,GO:2000406	immunological synapse formation|guanyl-nucleotide exchange factor activity|cytoplasm|cytosol|small GTPase mediated signal transduction|blood coagulation|membrane|leading edge membrane|lamellipodium membrane|dendritic cell migration|positive regulation of GTPase activity|memory T cell proliferation|negative regulation of T cell apoptotic process|positive regulation of establishment of T cell polar…
DOK2	5.20162	10.4032	0	0	#NAME?	4.5e-06	0.000611673	Down	0.389244	0.306873	0.456896	0	0	0	GeneID:9046,Genbank:XM_005273680.4,HGNC:HGNC:2991,MIM:604997	docking protein 2		GO:0005057,GO:0005068,GO:0005829,GO:0007165,GO:0007166,GO:0007265,GO:0007411,GO:0050900	signal transducer activity, downstream of receptor|transmembrane receptor protein tyrosine kinase adaptor activity|cytosol|signal transduction|cell surface receptor signaling pathway|Ras protein signal transduction|axon guidance|leukocyte migration
EMILIN2	3.72939	7.45878	0	0	#NAME?	0.000175046	0.0152107	Down	0.0597146	0.115079	0.175233	0	0	0	GeneID:84034,Genbank:NM_032048.2,HGNC:HGNC:19881,MIM:608928	elastin microfibril interfacer 2		GO:0005576,GO:0005578,GO:0005581,GO:0005615,GO:0007155,GO:0030023,GO:0031012	extracellular region|proteinaceous extracellular matrix|collagen trimer|extracellular space|cell adhesion|extracellular matrix constituent conferring elasticity|extracellular matrix
ENTPD1	4.79952	8.94064	0.658408	0.0736421	-3.76333	0.00211846	0.100913	Down	0.0310121	0.0186766	0.0591533	0	0.0041877	0.00391472	GeneID:953,Genbank:XM_011540371.2,HGNC:HGNC:3363,MIM:601752	ectonucleoside triphosphate diphosphohydrolase 1		GO:0005524,GO:0005886,GO:0005887,GO:0007155,GO:0007596,GO:0016020,GO:0017110,GO:0017111,GO:0034656,GO:0070062,GO:0102485,GO:0102486,GO:0102487,GO:0102488,GO:0102489,GO:0102490,GO:0102491	ATP binding|plasma membrane|integral component of plasma membrane|cell adhesion|blood coagulation|membrane|nucleoside-diphosphatase activity|nucleoside-triphosphatase activity|nucleobase-containing small molecule catabolic process|extracellular exosome|dATP phosphohydrolase activity|dCTP phosphohydrolase activity|dUTP phosphohydrolase activity|dTTP phosphohydrolase activity|GTP phosphohydrolase a…	hsa00230,hsa00240,hsa05169	Purine metabolism|Pyrimidine metabolism|Epstein-Barr virus infection
EPB41L3	1.62539	3.25078	0	0	#NAME?	0.0265223	0.421366	Down	0.0319685	0.0513402	0.0250165	0	0	0	GeneID:23136,Genbank:NM_001330557.1,HGNC:HGNC:3380,MIM:605331	erythrocyte membrane protein band 4.1 like 3		GO:0001558,GO:0002175,GO:0003779,GO:0005200,GO:0005737,GO:0005856,GO:0005886,GO:0005911,GO:0006915,GO:0007016,GO:0008360,GO:0014069,GO:0030865,GO:0030866,GO:0030913,GO:0031032,GO:0033270,GO:0043217,GO:0044224,GO:0048812,GO:0071205,GO:0072659	regulation of cell growth|protein localization to paranode region of axon|actin binding|structural constituent of cytoskeleton|cytoplasm|cytoskeleton|plasma membrane|cell-cell junction|apoptotic process|cytoskeletal anchoring at plasma membrane|regulation of cell shape|postsynaptic density|cortical cytoskeleton organization|cortical actin cytoskeleton organization|paranodal junction assembly|acto…
ESM1	2.22693	4.11541	0.338443	0.0822378	-3.60405	0.0374697	0.504031	Down	0.0911156	0.087797	0.213903	0	0.03281	0	GeneID:11082,Genbank:NM_001135604.1,HGNC:HGNC:3466,MIM:601521	endothelial cell specific molecule 1		GO:0001525,GO:0001558,GO:0002040,GO:0005171,GO:0005178,GO:0005520,GO:0005576,GO:0008284,GO:1902204	angiogenesis|regulation of cell growth|sprouting angiogenesis|hepatocyte growth factor receptor binding|integrin binding|insulin-like growth factor binding|extracellular region|positive regulation of cell proliferation|positive regulation of hepatocyte growth factor receptor signaling pathway
EVI2A	6.20864	12.0973	0.319965	0.0264493	-5.24063	4.82e-06	0.000645125	Down	0.189708	0.264042	0.346391	0	0	0.0212865	GeneID:2123,Genbank:NM_014210.3,HGNC:HGNC:3499,MIM:158380	ecotropic viral integration site 2A		GO:0004888,GO:0016021	transmembrane signaling receptor activity|integral component of membrane
F13A1	10.5039	21.0079	0	0	#NAME?	9.68e-05	0.00907978	Down	0.180667	0.269043	0.636201	0	0	0	GeneID:2162,Genbank:NM_000129.3,HGNC:HGNC:3531,MIM:134570	coagulation factor XIII A chain				hsa04610	Complement and coagulation cascades
F5	2.91271	5.82542	0	0	#NAME?	0.0040961	0.158469	Down	0.0136768	0.0395361	0.0722426	0	0	0	GeneID:2153,Genbank:XM_017000660.2,HGNC:HGNC:3542,MIM:612309	coagulation factor V				hsa04610	Complement and coagulation cascades
FAM117A	18.1992	24.3939	12.0046	0.492112	-1.02294	0.0185492	0.363045	Down	0.356232	0.505853	0.5722	0.301442	0.222796	0.189339	GeneID:81558,Genbank:NM_030802.3,HGNC:HGNC:24179	family with sequence similarity 117 member A
FAM198B	2.94459	5.88918	0	0	#NAME?	0.0041294	0.159385	Down	0.0727879	0.023379	0.128158	0	0	0	GeneID:51313,Genbank:XM_024454079.1,HGNC:HGNC:25312	family with sequence similarity 198 member B		GO:0000139,GO:0005794,GO:0016021	Golgi membrane|Golgi apparatus|integral component of membrane
FAM49A	3.20538	6.41077	0	0	#NAME?	0.000611912	0.0419666	Down	0.0484419	0.0816858	0.113723	0	0	0	GeneID:81553,Genbank:NM_030797.3,HGNC:HGNC:25373	family with sequence similarity 49 member A		GO:0005622	intracellular
FCAR	3.88408	7.76816	0	0	#NAME?	0.000117312	0.0106979	Down	0.174484	0.126097	0.230411	0	0	0	GeneID:2204,Genbank:NM_002000.3,HGNC:HGNC:3608,MIM:147045	Fc fragment of IgA receptor		GO:0002446,GO:0005576,GO:0005886,GO:0005887,GO:0006955,GO:0019766,GO:0019862,GO:0033031,GO:0035457,GO:0035579,GO:0038093,GO:0042119,GO:0043312,GO:0070821,GO:0071222,GO:0071346,GO:0071354,GO:0071356,GO:0097011,GO:0101003,GO:1903209	neutrophil mediated immunity|extracellular region|plasma membrane|integral component of plasma membrane|immune response|IgA receptor activity|IgA binding|positive regulation of neutrophil apoptotic process|cellular response to interferon-alpha|specific granule membrane|Fc receptor signaling pathway|neutrophil activation|neutrophil degranulation|tertiary granule membrane|cellular response to lipop…	hsa04145,hsa05150	Phagosome|Staphylococcus aureus infection
FCER1G	15.2681	28.203	2.33322	0.0827295	-3.59546	5.88e-10	2.08e-07	Down	2.79123	2.79301	3.90642	0.345205	0.231946	0.216826	GeneID:2207,Genbank:NM_004106.1,HGNC:HGNC:3611,MIM:147139	Fc fragment of IgE receptor Ig		GO:0001798,GO:0001805,GO:0001812,GO:0002223,GO:0002283,GO:0002292,GO:0002431,GO:0002554,GO:0005886,GO:0005887,GO:0006911,GO:0007229,GO:0007596,GO:0009897,GO:0009986,GO:0010543,GO:0016064,GO:0019767,GO:0019863,GO:0019864,GO:0019886,GO:0030168,GO:0030593,GO:0031623,GO:0032733,GO:0032755,GO:0032760,GO:0032765,GO:0032998,GO:0033026,GO:0038094,GO:0038095,GO:0042590,GO:0042742,GO:0042803,GO:0043306,GO:…	positive regulation of type IIa hypersensitivity|positive regulation of type III hypersensitivity|positive regulation of type I hypersensitivity|stimulatory C-type lectin receptor signaling pathway|neutrophil activation involved in immune response|T cell differentiation involved in immune response|Fc receptor mediated stimulatory signaling pathway|serotonin secretion by platelet|plasma membrane|i…	hsa04071,hsa04072,hsa04611,hsa04625,hsa04650,hsa04664,hsa05152,hsa05310	Sphingolipid signaling pathway|Phospholipase D signaling pathway|Platelet activation|C-type lectin receptor signaling pathway|Natural killer cell mediated cytotoxicity|Fc epsilon RI signaling pathway|Tuberculosis|Asthma
FCGR2A	15.4039	30.8078	0	0	#NAME?	9.15e-17	1.17e-13	Down	0.502645	0.45309	0.609039	0	0	0	GeneID:2212,Genbank:NM_001136219.1,HGNC:HGNC:3616,MIM:146790	Fc fragment of IgG receptor IIa		GO:0005886,GO:0016021,GO:0019864,GO:0030667,GO:0038096,GO:0043312,GO:0070062	plasma membrane|integral component of membrane|IgG binding|secretory granule membrane|Fc-gamma receptor signaling pathway involved in phagocytosis|neutrophil degranulation|extracellular exosome	hsa04145,hsa04380,hsa04611,hsa04666,hsa05140,hsa05150,hsa05152,hsa05322	Phagosome|Osteoclast differentiation|Platelet activation|Fc gamma R-mediated phagocytosis|Leishmaniasis|Staphylococcus aureus infection|Tuberculosis|Systemic lupus erythematosus
FCGR3A	17.9555	35.911	0	0	#NAME?	4.52e-07	7.98e-05	Down	0.541019	0.734579	1.50103	0	0	0	GeneID:2214,Genbank:NM_001329120.1,HGNC:HGNC:3619,MIM:146740	Fc fragment of IgG receptor IIIa				hsa04145,hsa04380,hsa04650,hsa04666,hsa05140,hsa05150,hsa05152,hsa05322	Phagosome|Osteoclast differentiation|Natural killer cell mediated cytotoxicity|Fc gamma R-mediated phagocytosis|Leishmaniasis|Staphylococcus aureus infection|Tuberculosis|Systemic lupus erythematosus
FCGR3B	25.8696	51.0623	0.676886	0.0132561	-6.2372	1.22e-21	2.26e-18	Down	1.3194	0.914474	1.4672	0	0.0500111	0	GeneID:2215,Genbank:NM_000570.4,HGNC:HGNC:3620,MIM:610665	Fc fragment of IgG receptor IIIb				hsa04145,hsa04380,hsa04650,hsa05140,hsa05150,hsa05152,hsa05322	Phagosome|Osteoclast differentiation|Natural killer cell mediated cytotoxicity|Leishmaniasis|Staphylococcus aureus infection|Tuberculosis|Systemic lupus erythematosus
FCGRT	10.9114	17.5701	4.25265	0.242039	-2.04669	0.00072931	0.0484175	Down	0.483174	0.436478	0.744386	0.0647362	0.0978679	0.243969	GeneID:2217,Genbank:NM_001136019.2,HGNC:HGNC:3621,MIM:601437	Fc fragment of IgG receptor and transporter		GO:0002416,GO:0005886,GO:0016021,GO:0019770,GO:0019864,GO:0030881	IgG immunoglobulin transcytosis in epithelial cells mediated by FcRn immunoglobulin receptor|plasma membrane|integral component of membrane|IgG receptor activity|IgG binding|beta-2-microglobulin binding
FCN1	44.7475	89.495	0	0	#NAME?	1.35e-28	3.73e-25	Down	0.653068	0.677076	0.989753	0	0	0	GeneID:2219,Genbank:NM_002003.4,HGNC:HGNC:3623,MIM:601252	ficolin 1		GO:0001664,GO:0001867,GO:0002752,GO:0004252,GO:0005576,GO:0005581,GO:0006956,GO:0007186,GO:0008329,GO:0030246,GO:0031232,GO:0033691,GO:0034394,GO:0034774,GO:0043312,GO:0043654,GO:0046597,GO:0046872,GO:1904813,GO:2000484	G-protein coupled receptor binding|complement activation, lectin pathway|cell surface pattern recognition receptor signaling pathway|serine-type endopeptidase activity|extracellular region|collagen trimer|complement activation|G-protein coupled receptor signaling pathway|signaling pattern recognition receptor activity|carbohydrate binding|extrinsic component of external side of plasma membrane|si…
FCRL1	1.71874	3.43748	0	0	#NAME?	0.0245725	0.416578	Down	0.025154	0.0161586	0.0492098	0	0	0	GeneID:115350,Genbank:XM_005244869.3,HGNC:HGNC:18509,MIM:606508	Fc receptor like 1		GO:0005886,GO:0009986,GO:0015026,GO:0016021,GO:0042113	plasma membrane|cell surface|coreceptor activity|integral component of membrane|B cell activation
FCRL3	2.08882	4.17765	0	0	#NAME?	0.0147675	0.326139	Down	0.0383133	0.0246119	0.104935	0	0	0	GeneID:115352,Genbank:XM_006711145.1,HGNC:HGNC:18506,MIM:606510	Fc receptor like 3		GO:0002638,GO:0005886,GO:0009986,GO:0016021,GO:0019900,GO:0019902,GO:0030890,GO:0034163,GO:0043410,GO:0045577,GO:0050859,GO:0050864,GO:0090279	negative regulation of immunoglobulin production|plasma membrane|cell surface|integral component of membrane|kinase binding|phosphatase binding|positive regulation of B cell proliferation|regulation of toll-like receptor 9 signaling pathway|positive regulation of MAPK cascade|regulation of B cell differentiation|negative regulation of B cell receptor signaling pathway|regulation of B cell activat…
FCRL6	1.8647	3.72939	0	0	#NAME?	0.0165462	0.342415	Down	0.059997	0.115624	0.176062	0	0	0	GeneID:343413,Genbank:XM_006711292.3,HGNC:HGNC:31910,MIM:613562	Fc receptor like 6		GO:0005886,GO:0009897,GO:0016021,GO:0019902,GO:0019903,GO:0042289	plasma membrane|external side of plasma membrane|integral component of membrane|phosphatase binding|protein phosphatase binding|MHC class II protein binding
FERMT3	26.1879	38.4322	13.9435	0.362809	-1.46272	6.25e-05	0.00632382	Down	0.88024	0.982104	0.924468	0.422085	0.250238	0.350888	GeneID:83706,Genbank:XM_011545294.3,HGNC:HGNC:23151,MIM:607901	fermitin family member 3		GO:0002102,GO:0002576,GO:0005178,GO:0005576,GO:0007159,GO:0007229,GO:0016020,GO:0030054,GO:0030335,GO:0031093,GO:0033622,GO:0033632,GO:0034446,GO:0042995,GO:0070062,GO:0070527	podosome|platelet degranulation|integrin binding|extracellular region|leukocyte cell-cell adhesion|integrin-mediated signaling pathway|membrane|cell junction|positive regulation of cell migration|platelet alpha granule lumen|integrin activation|regulation of cell-cell adhesion mediated by integrin|substrate adhesion-dependent cell spreading|cell projection|extracellular exosome|platelet aggregati…	hsa04611	Platelet activation
FES	6.89389	10.7414	3.04634	0.283607	-1.81804	0.0146551	0.325174	Down	0.195891	0.230702	0.306583	0.0233295	0.188103	0	GeneID:2242,Genbank:XM_017022008.1,HGNC:HGNC:3657,MIM:190030	FES proto-oncogene, tyrosine kinase		GO:0001578,GO:0004713,GO:0004715,GO:0005524,GO:0005737,GO:0005794,GO:0005829,GO:0005925,GO:0006468,GO:0006935,GO:0007098,GO:0007173,GO:0007275,GO:0008017,GO:0008283,GO:0008360,GO:0010976,GO:0015630,GO:0016477,GO:0018108,GO:0030155,GO:0031116,GO:0031234,GO:0031410,GO:0034987,GO:0035091,GO:0038083,GO:0042127,GO:0043304,GO:0045087,GO:0045595,GO:0045639,GO:0046777,GO:0060627,GO:2000145,GO:2000251	microtubule bundle formation|protein tyrosine kinase activity|non-membrane spanning protein tyrosine kinase activity|ATP binding|cytoplasm|Golgi apparatus|cytosol|focal adhesion|protein phosphorylation|chemotaxis|centrosome cycle|epidermal growth factor receptor signaling pathway|multicellular organism development|microtubule binding|cell proliferation|regulation of cell shape|positive regulation…	hsa04360	Axon guidance
FGD3	9.37289	16.0741	2.67166	0.166209	-2.58893	0.0134339	0.305847	Down	0.103046	0.226955	0.414705	0.0473356	0.0477078	0.0297319	GeneID:89846,Genbank:NM_001083536.1,HGNC:HGNC:16027,MIM:617554	FYVE, RhoGEF and PH domain containing 3		GO:0001726,GO:0005085,GO:0005089,GO:0005737,GO:0005794,GO:0005829,GO:0005856,GO:0007010,GO:0007186,GO:0008360,GO:0030027,GO:0030036,GO:0031267,GO:0035023,GO:0043065,GO:0043087,GO:0046847,GO:0046872,GO:0051056	ruffle|guanyl-nucleotide exchange factor activity|Rho guanyl-nucleotide exchange factor activity|cytoplasm|Golgi apparatus|cytosol|cytoskeleton|cytoskeleton organization|G-protein coupled receptor signaling pathway|regulation of cell shape|lamellipodium|actin cytoskeleton organization|small GTPase binding|regulation of Rho protein signal transduction|positive regulation of apoptotic process|regul…	hsa04810	Regulation of actin cytoskeleton
FGFBP2	6.03373	11.729	0.338443	0.0288552	-5.11503	0.00384645	0.151638	Down	0.270909	0.522083	1.20838	0	0.0585313	0	GeneID:83888,Genbank:NM_031950.3,HGNC:HGNC:29451,MIM:607713	fibroblast growth factor binding protein 2		GO:0005615,GO:0019838	extracellular space|growth factor binding
FGL2	16.6601	33.3202	0	0	#NAME?	5.28e-18	7.97e-15	Down	0.445971	0.444052	0.663077	0	0	0	GeneID:10875,Genbank:NM_006682.2,HGNC:HGNC:3696,MIM:605351	fibrinogen like 2
FGR	24.9805	48.9458	1.01533	0.020744	-5.59117	2.49e-22	5.9e-19	Down	0.857916	0.920609	1.21301	0	0.0631901	0	GeneID:2268,Genbank:XM_011541010.1,HGNC:HGNC:3697,MIM:164940	FGR proto-oncogene, Src family tyrosine kinase		GO:0001784,GO:0002768,GO:0004713,GO:0004715,GO:0005524,GO:0005576,GO:0005743,GO:0005758,GO:0005829,GO:0005886,GO:0006468,GO:0007169,GO:0007229,GO:0008360,GO:0009615,GO:0014068,GO:0015629,GO:0016235,GO:0016477,GO:0018108,GO:0019901,GO:0030154,GO:0030335,GO:0031234,GO:0032587,GO:0034774,GO:0034987,GO:0034988,GO:0038083,GO:0038096,GO:0042127,GO:0043306,GO:0043312,GO:0043552,GO:0045087,GO:0045088,GO:…	phosphotyrosine residue binding|immune response-regulating cell surface receptor signaling pathway|protein tyrosine kinase activity|non-membrane spanning protein tyrosine kinase activity|ATP binding|extracellular region|mitochondrial inner membrane|mitochondrial intermembrane space|cytosol|plasma membrane|protein phosphorylation|transmembrane receptor protein tyrosine kinase signaling pathway|int…	hsa04062	Chemokine signaling pathway
FLI1	5.98502	11.3301	0.63993	0.0564805	-4.1461	0.000794853	0.051734	Down	0.136739	0.0718683	0.233461	0	0	0.0251067	GeneID:2313,Genbank:XM_017017405.1,HGNC:HGNC:3749,MIM:193067	Fli-1 proto-oncogene, ETS transcription factor	ETS			hsa05202	Transcriptional misregulation in cancer
FOLR3	3.17056	5.36275	0.978373	0.182438	-2.45452	0.0474512	0.554092	Down	0.255834	0.369774	0.450448	0	0.0690929	0.129178	GeneID:2352,Genbank:NM_001318045.1,HGNC:HGNC:3795,MIM:602469	folate receptor 3		GO:0005542,GO:0005576,GO:0015884,GO:0016020,GO:0019898,GO:0035580,GO:0043312,GO:1904724	folic acid binding|extracellular region|folic acid transport|membrane|extrinsic component of membrane|specific granule lumen|neutrophil degranulation|tertiary granule lumen	hsa01523,hsa04144	Antifolate resistance|Endocytosis
FPR1	27.218	54.436	0	0	#NAME?	1.08e-28	3.57e-25	Down	2.59155	2.09584	3.20494	0	0	0	GeneID:2357,Genbank:NM_001193306.1,HGNC:HGNC:3826,MIM:136537	formyl peptide receptor 1				hsa04015,hsa04080,hsa05150	Rap1 signaling pathway|Neuroactive ligand-receptor interaction|Staphylococcus aureus infection
FPR2	5.07881	10.1576	0	0	#NAME?	6.52e-06	0.000832684	Down	0.254342	0.155959	0.325688	0	0	0	GeneID:2358,Genbank:XM_006723120.3,HGNC:HGNC:3827,MIM:136538	formyl peptide receptor 2		GO:0001774,GO:0001934,GO:0002430,GO:0004875,GO:0004930,GO:0004982,GO:0005124,GO:0005622,GO:0005737,GO:0005886,GO:0005887,GO:0006898,GO:0006928,GO:0006935,GO:0006954,GO:0007155,GO:0007186,GO:0007193,GO:0007200,GO:0007204,GO:0016021,GO:0019722,GO:0032930,GO:0035579,GO:0038024,GO:0043312,GO:0048143,GO:0050900,GO:0050918,GO:0060326,GO:0061903,GO:0070374,GO:0070821,GO:0090026,GO:0101003,GO:1904646	microglial cell activation|positive regulation of protein phosphorylation|complement receptor mediated signaling pathway|complement receptor activity|G-protein coupled receptor activity|N-formyl peptide receptor activity|scavenger receptor binding|intracellular|cytoplasm|plasma membrane|integral component of plasma membrane|receptor-mediated endocytosis|movement of cell or subcellular component|c…	hsa04080,hsa05150	Neuroactive ligand-receptor interaction|Staphylococcus aureus infection
FYN	35.8628	48.1897	23.5359	0.488402	-1.03386	0.000960674	0.0588351	Down	0.571114	0.639899	0.795097	0.21354	0.416091	0.362142	GeneID:2534,Genbank:NM_002037.5,HGNC:HGNC:4037,MIM:137025	FYN proto-oncogene, Src family tyrosine kinase		GO:0000165,GO:0001764,GO:0002223,GO:0002250,GO:0004713,GO:0004715,GO:0004871,GO:0005088,GO:0005524,GO:0005634,GO:0005739,GO:0005768,GO:0005829,GO:0005884,GO:0005886,GO:0006468,GO:0006816,GO:0007169,GO:0007411,GO:0007417,GO:0007596,GO:0007612,GO:0007631,GO:0008360,GO:0010629,GO:0010976,GO:0014068,GO:0014069,GO:0015631,GO:0016477,GO:0018108,GO:0019221,GO:0030154,GO:0030168,GO:0030425,GO:0030900,GO:…	MAPK cascade|neuron migration|stimulatory C-type lectin receptor signaling pathway|adaptive immune response|protein tyrosine kinase activity|non-membrane spanning protein tyrosine kinase activity|signal transducer activity|Ras guanyl-nucleotide exchange factor activity|ATP binding|nucleus|mitochondrion|endosome|cytosol|actin filament|plasma membrane|protein phosphorylation|calcium ion transport|t…	hsa04071,hsa04072,hsa04360,hsa04380,hsa04510,hsa04520,hsa04611,hsa04650,hsa04660,hsa04664,hsa04725,hsa05020,hsa05130,hsa05162,hsa05416	Sphingolipid signaling pathway|Phospholipase D signaling pathway|Axon guidance|Osteoclast differentiation|Focal adhesion|Adherens junction|Platelet activation|Natural killer cell mediated cytotoxicity|T cell receptor signaling pathway|Fc epsilon RI signaling pathway|Cholinergic synapse|Prion diseases|Pathogenic Escherichia coli infection|Measles|Viral myocarditis
G0S2	25.5373	49.3814	1.69329	0.0342901	-4.86606	1.73e-12	9.9e-10	Down	2.89892	2.66637	4.64013	0.211855	0.142347	0	GeneID:50486,Genbank:NM_015714.3,HGNC:HGNC:30229,MIM:614447	G0/G1 switch 2		GO:0005739,GO:0005811,GO:0019216,GO:0097191,GO:2001238	mitochondrion|lipid droplet|regulation of lipid metabolic process|extrinsic apoptotic signaling pathway|positive regulation of extrinsic apoptotic signaling pathway
GAPT	1.54964	3.09928	0	0	#NAME?	0.0459374	0.547082	Down	0.124994	0	0.117374	0	0	0	GeneID:202309,Genbank:NM_001304429.1,HGNC:HGNC:26588	GRB2 binding adaptor protein, transmembrane		GO:0001782,GO:0002322,GO:0002381,GO:0005886,GO:0016021	B cell homeostasis|B cell proliferation involved in immune response|immunoglobulin production involved in immunoglobulin mediated immune response|plasma membrane|integral component of membrane
GIMAP1	2.58171	5.16343	0	0	#NAME?	0.00305939	0.128175	Down	0.0431024	0.0553768	0.134917	0	0	0	GeneID:170575,Genbank:NM_130759.3,HGNC:HGNC:23237,MIM:608084	GTPase, IMAP family member 1		GO:0000139,GO:0005525,GO:0005783,GO:0005789,GO:0016021	Golgi membrane|GTP binding|endoplasmic reticulum|endoplasmic reticulum membrane|integral component of membrane
GIMAP2	2.89753	5.79507	0	0	#NAME?	0.00136304	0.0744159	Down	0.175875	0.211836	0.412885	0	0	0	GeneID:26157,Genbank:NM_015660.2,HGNC:HGNC:21789,MIM:608085	GTPase, IMAP family member 2		GO:0005525,GO:0005737,GO:0005811,GO:0016021,GO:0042802	GTP binding|cytoplasm|lipid droplet|integral component of membrane|identical protein binding
GIMAP4	7.46841	14.9368	0	0	#NAME?	0.0010255	0.0610046	Down	0.284232	0.273879	0.926755	0	0	0	GeneID:55303,Genbank:NM_018326.2,HGNC:HGNC:21872,MIM:608087	GTPase, IMAP family member 4		GO:0005525,GO:0005829	GTP binding|cytosol
GIMAP6	5.287	10.574	0	0	#NAME?	4.19e-06	0.000574315	Down	0.162144	0.109367	0.266455	0	0	0	GeneID:474344,Genbank:NM_001244071.1,HGNC:HGNC:21918,MIM:616960	GTPase, IMAP family member 6		GO:0005525,GO:0005654,GO:0005829	GTP binding|nucleoplasm|cytosol
GIMAP7	4.78538	9.57075	0	0	#NAME?	0.000172278	0.0150489	Down	0.258124	0.4477	0.848362	0	0	0	GeneID:168537,Genbank:NM_153236.3,HGNC:HGNC:22404,MIM:616961	GTPase, IMAP family member 7		GO:0003924,GO:0005525,GO:0005783,GO:0005794,GO:0005811,GO:0005829,GO:0042802,GO:0042803,GO:0043231,GO:0046039	GTPase activity|GTP binding|endoplasmic reticulum|Golgi apparatus|lipid droplet|cytosol|identical protein binding|protein homodimerization activity|intracellular membrane-bounded organelle|GTP metabolic process
GIMAP8	4.55946	8.46051	0.658408	0.0778213	-3.68369	0.00109234	0.0632646	Down	0.0718862	0.124682	0.185637	0	0.0155314	0.014519	GeneID:155038,Genbank:NM_175571.3,HGNC:HGNC:21792,MIM:616962	GTPase, IMAP family member 8		GO:0005525,GO:0005739,GO:0005783,GO:0005794,GO:0005829,GO:0070232	GTP binding|mitochondrion|endoplasmic reticulum|Golgi apparatus|cytosol|regulation of T cell apoptotic process
GLIPR2	12.0865	19.205	4.96793	0.258679	-1.95077	0.000561829	0.0393446	Down	0.60295	0.369721	0.675575	0.176256	0.0888209	0.166062	GeneID:152007,Genbank:NM_001287011.1,HGNC:HGNC:18007,MIM:607141	GLI pathogenesis related 2		GO:0000139,GO:0010634,GO:0010718,GO:0042803,GO:0070062,GO:0070374	Golgi membrane|positive regulation of epithelial cell migration|positive regulation of epithelial to mesenchymal transition|protein homodimerization activity|extracellular exosome|positive regulation of ERK1 and ERK2 cascade
GLT1D1	2.34317	4.68634	0	0	#NAME?	0.00489712	0.17378	Down	0.110727	0.0266736	0.0649861	0	0	0	GeneID:144423,Genbank:XM_011537956.2,HGNC:HGNC:26483	glycosyltransferase 1 domain containing 1		GO:0005576,GO:0005829,GO:0016740	extracellular region|cytosol|transferase activity
GLUL	15.3035	30.6069	0	0	#NAME?	1.29e-16	1.35e-13	Down	0.188162	0.209203	0.297319	0	0	0	GeneID:2752,Genbank:NM_001033044.3,HGNC:HGNC:4341,MIM:138290	glutamate-ammonia ligase				hsa00220,hsa00250,hsa00630,hsa00910,hsa04217,hsa04724,hsa04727	Arginine biosynthesis|Alanine, aspartate and glutamate metabolism|Glyoxylate and dicarboxylate metabolism|Nitrogen metabolism|Necroptosis|Glutamatergic synapse|GABAergic synapse
GMFG	11.5642	22.8084	0.319965	0.0140284	-6.15551	1.98e-11	9.65e-09	Down	1.92555	2.13373	2.82527	0	0	0.0972264	GeneID:9535,Genbank:NM_001301008.1,HGNC:HGNC:4374,MIM:604104	glia maturation factor gamma		GO:0003779,GO:0004860,GO:0005576,GO:0006468,GO:0008047,GO:0008083,GO:0034316,GO:0034774,GO:0043312,GO:0071846,GO:0071933,GO:1904813,GO:2000249	actin binding|protein kinase inhibitor activity|extracellular region|protein phosphorylation|enzyme activator activity|growth factor activity|negative regulation of Arp2/3 complex-mediated actin nucleation|secretory granule lumen|neutrophil degranulation|actin filament debranching|Arp2/3 complex binding|ficolin-1-rich granule lumen|regulation of actin cytoskeleton reorganization
GNG2	9.69317	19.0664	0.319965	0.0167816	-5.89697	1.76e-07	3.48e-05	Down	0.215978	0.171386	0.372818	0	0	0.0128298	GeneID:54331,Genbank:XM_006720173.2,HGNC:HGNC:4404,MIM:606981	G protein subunit gamma 2		GO:0004871,GO:0005834,GO:0005886,GO:0006457,GO:0007186,GO:0007191,GO:0007223,GO:0008283,GO:0016020,GO:0030168,GO:0031681,GO:0070062,GO:0071377,GO:0071380,GO:0071870	signal transducer activity|heterotrimeric G-protein complex|plasma membrane|protein folding|G-protein coupled receptor signaling pathway|adenylate cyclase-activating dopamine receptor signaling pathway|Wnt signaling pathway, calcium modulating pathway|cell proliferation|membrane|platelet activation|G-protein beta-subunit binding|extracellular exosome|cellular response to glucagon stimulus|cellula…	hsa04014,hsa04062,hsa04151,hsa04371,hsa04713,hsa04723,hsa04724,hsa04725,hsa04726,hsa04727,hsa04728,hsa04926,hsa05032,hsa05034,hsa05163,hsa05167,hsa05170,hsa05200	Ras signaling pathway|Chemokine signaling pathway|PI3K-Akt signaling pathway|Apelin signaling pathway|Circadian entrainment|Retrograde endocannabinoid signaling|Glutamatergic synapse|Cholinergic synapse|Serotonergic synapse|GABAergic synapse|Dopaminergic synapse|Relaxin signaling pathway|Morphine addiction|Alcoholism|Human cytomegalovirus infection|Kaposi sarcoma-associated herpesvirus infection|…
GNLY	12.3433	23.689	0.997569	0.0421111	-4.56966	7.83e-10	2.65e-07	Down	1.22237	1.12176	1.98142	0.124781	0	0.0587819	GeneID:10578,Genbank:NM_012483.3,HGNC:HGNC:4414,MIM:188855	granulysin		GO:0002818,GO:0005576,GO:0005615,GO:0019730,GO:0031640,GO:0042742,GO:0050832,GO:0061844,GO:0097013	intracellular defense response|extracellular region|extracellular space|antimicrobial humoral response|killing of cells of other organism|defense response to bacterium|defense response to fungus|antimicrobial humoral immune response mediated by antimicrobial peptide|phagocytic vesicle lumen
GPR65	2.40464	4.80929	0	0	#NAME?	0.00465654	0.170231	Down	0.0561228	0.040559	0.115285	0	0	0	GeneID:8477,Genbank:NM_003608.3,HGNC:HGNC:4517,MIM:604620	G protein-coupled receptor 65		GO:0004930,GO:0005622,GO:0005886,GO:0005887,GO:0006915,GO:0006955,GO:0007186,GO:0007189,GO:0007275,GO:0010447,GO:0031532,GO:0035025,GO:0051482,GO:0051496,GO:0090630	G-protein coupled receptor activity|intracellular|plasma membrane|integral component of plasma membrane|apoptotic process|immune response|G-protein coupled receptor signaling pathway|adenylate cyclase-activating G-protein coupled receptor signaling pathway|multicellular organism development|response to acidic pH|actin cytoskeleton reorganization|positive regulation of Rho protein signal transduct…
GPRIN3	3.24447	6.48894	0	0	#NAME?	0.000592462	0.0411426	Down	0.020513	0.0197659	0.0433409	0	0	0	GeneID:285513,Genbank:XM_017008044.1,HGNC:HGNC:27733,MIM:611241	GPRIN family member 3
GPSM3	39.179	55.653	22.705	0.407975	-1.29345	0.000336126	0.0258272	Down	2.03333	1.62719	2.34628	0.517151	1.3775	0.59165	GeneID:63940,Genbank:NM_022107.2,HGNC:HGNC:13945	G protein signaling modulator 3		GO:0002690,GO:0005737,GO:0005886,GO:0030695,GO:1900017	positive regulation of leukocyte chemotaxis|cytoplasm|plasma membrane|GTPase regulator activity|positive regulation of cytokine production involved in inflammatory response
GRAP2	3.64286	6.96576	0.319965	0.045934	-4.4443	0.00148694	0.0796087	Down	0.124926	0.105329	0.109979	0	0	0.0157697	GeneID:9402,Genbank:XM_006724376.3,HGNC:HGNC:4563,MIM:604518	GRB2 related adaptor protein 2		GO:0004715,GO:0005070,GO:0005102,GO:0005634,GO:0005737,GO:0005768,GO:0005829,GO:0007169,GO:0007265,GO:0007267,GO:0016477,GO:0030154,GO:0031234,GO:0031295,GO:0038083,GO:0038095,GO:0042127,GO:0045087,GO:0050852	non-membrane spanning protein tyrosine kinase activity|SH3/SH2 adaptor activity|receptor binding|nucleus|cytoplasm|endosome|cytosol|transmembrane receptor protein tyrosine kinase signaling pathway|Ras protein signal transduction|cell-cell signaling|cell migration|cell differentiation|extrinsic component of cytoplasmic side of plasma membrane|T cell costimulation|peptidyl-tyrosine autophosphorylat…	hsa04660	T cell receptor signaling pathway
GYPC	2.34241	4.68482	0	0	#NAME?	0.00490023	0.17378	Down	0.109722	0.132157	0.16099	0	0	0	GeneID:2995,Genbank:NM_001256584.1,HGNC:HGNC:4704,MIM:110750	glycophorin C (Gerbich blood group)				hsa05144	Malaria
GZMA	3.93037	7.86075	0	0	#NAME?	0.000112897	0.0104679	Down	0.424867	0.409393	0.914302	0	0	0	GeneID:3001,Genbank:NM_006144.3,HGNC:HGNC:4708,MIM:140050	granzyme A				hsa04080	Neuroactive ligand-receptor interaction
GZMB	6.83588	13.6718	0	0	#NAME?	3.08e-06	0.000451782	Down	0.709985	0.621932	1.43948	0	0	0	GeneID:3002,Genbank:NM_004131.5,HGNC:HGNC:4709,MIM:123910	granzyme B		GO:0001772,GO:0004252,GO:0005634,GO:0005739,GO:0005829,GO:0006915,GO:0008236,GO:0008626,GO:0016020,GO:0019835,GO:0030141,GO:0042267,GO:1900740	immunological synapse|serine-type endopeptidase activity|nucleus|mitochondrion|cytosol|apoptotic process|serine-type peptidase activity|granzyme-mediated apoptotic signaling pathway|membrane|cytolysis|secretory granule|natural killer cell mediated cytotoxicity|positive regulation of protein insertion into mitochondrial membrane involved in apoptotic signaling pathway	hsa04210,hsa04650,hsa04940,hsa05202,hsa05320,hsa05330,hsa05332	Apoptosis|Natural killer cell mediated cytotoxicity|Type I diabetes mellitus|Transcriptional misregulation in cancer|Autoimmune thyroid disease|Allograft rejection|Graft-versus-host disease
GZMH	5.93305	11.8661	0	0	#NAME?	1.43e-05	0.00168122	Down	0.370673	0.773873	1.16026	0	0	0	GeneID:2999,Genbank:XM_011536683.2,HGNC:HGNC:4710,MIM:116831	granzyme H		GO:0004252,GO:0006508,GO:0006915,GO:0016020,GO:0019835,GO:0030141	serine-type endopeptidase activity|proteolysis|apoptotic process|membrane|cytolysis|secretory granule
GZMK	1.55685	3.11369	0	0	#NAME?	0.0369717	0.499689	Down	0.121429	0.117007	0.356335	0	0	0	GeneID:3003,Genbank:NM_002104.2,HGNC:HGNC:4711,MIM:600784	granzyme K		GO:0004252,GO:0005576,GO:0008236	serine-type endopeptidase activity|extracellular region|serine-type peptidase activity
HACD4	3.43027	6.86055	0	0	#NAME?	0.00146599	0.078997	Down	0.120698	0.0258448	0.141675	0	0	0	GeneID:401494,Genbank:XM_017014713.1,HGNC:HGNC:20920,MIM:615941	3-hydroxyacyl-CoA dehydratase 4		GO:0005783,GO:0018812,GO:0019899,GO:0030148,GO:0030176,GO:0030497,GO:0042761,GO:0102158,GO:0102343,GO:0102344,GO:0102345	endoplasmic reticulum|3-hydroxyacyl-CoA dehydratase activity|enzyme binding|sphingolipid biosynthetic process|integral component of endoplasmic reticulum membrane|fatty acid elongation|very long-chain fatty acid biosynthetic process|very-long-chain 3-hydroxyacyl-CoA dehydratase activity|3-hydroxy-arachidoyl-CoA dehydratase activity|3-hydroxy-behenoyl-CoA dehydratase activity|3-hydroxy-lignoceroyl…	hsa00062,hsa01040	Fatty acid elongation|Biosynthesis of unsaturated fatty acids
HAVCR2	1.71874	3.43748	0	0	#NAME?	0.0245725	0.416578	Down	0.0783294	0.0503177	0.153239	0	0	0	GeneID:84868,Genbank:NM_032782.4,HGNC:HGNC:18437,MIM:606652	hepatitis A virus cellular receptor 2		GO:0001772,GO:0002250,GO:0002281,GO:0002519,GO:0002652,GO:0002826,GO:0002859,GO:0005769,GO:0006954,GO:0009986,GO:0010629,GO:0016021,GO:0030054,GO:0030886,GO:0032088,GO:0032687,GO:0032689,GO:0032703,GO:0032712,GO:0032715,GO:0032720,GO:0032722,GO:0032729,GO:0032732,GO:0032753,GO:0032815,GO:0034138,GO:0034154,GO:0034162,GO:0042102,GO:0042130,GO:0043032,GO:0045087,GO:0046872,GO:0050830,GO:0060135,GO:…	immunological synapse|adaptive immune response|macrophage activation involved in immune response|natural killer cell tolerance induction|regulation of tolerance induction dependent upon immune response|negative regulation of T-helper 1 type immune response|negative regulation of natural killer cell mediated cytotoxicity directed against tumor cell target|early endosome|inflammatory response|cell …
HBA1	19.8963	38.4754	1.31717	0.0342342	-4.86842	1.3e-16	1.35e-13	Down	3.03623	5.04422	4.5471	0.11222	0.113103	0.211459	GeneID:3039,Genbank:NM_000558.4,HGNC:HGNC:4823,MIM:141800	hemoglobin subunit alpha 1				hsa05143,hsa05144	African trypanosomiasis|Malaria
HBA2	35.7435	70.4714	1.01569	0.0144128	-6.11651	8.67e-33	3.6e-29	Down	7.23608	7.78094	8.12444	0.112406	0.226579	0	GeneID:3040,Genbank:NM_000517.4,HGNC:HGNC:4824,MIM:141850	hemoglobin subunit alpha 2				hsa05143,hsa05144	African trypanosomiasis|Malaria
HBB	635.383	1266.49	4.27221	0.00337325	-8.21164	2e-73	3.31e-69	Down	116.758	122.37	163.224	0.543174	0.109489	0.716463	GeneID:3043,Genbank:NM_000518.4,HGNC:HGNC:4827,MIM:141900	hemoglobin subunit beta				hsa05143,hsa05144	African trypanosomiasis|Malaria
HCK	11.8454	23.6908	0	0	#NAME?	4.94e-06	0.000655906	Down	0.472033	0.454841	1.14074	0	0	0	GeneID:3055,Genbank:NM_001172132.1,HGNC:HGNC:4840,MIM:142370	HCK proto-oncogene, Src family tyrosine kinase		GO:0001784,GO:0002522,GO:0002758,GO:0004713,GO:0004715,GO:0005102,GO:0005524,GO:0005654,GO:0005764,GO:0005794,GO:0005829,GO:0005856,GO:0005886,GO:0005901,GO:0005925,GO:0006468,GO:0006954,GO:0007155,GO:0007169,GO:0007229,GO:0007498,GO:0008284,GO:0008360,GO:0018108,GO:0019221,GO:0030133,GO:0030154,GO:0030838,GO:0031234,GO:0031663,GO:0038083,GO:0038096,GO:0042995,GO:0043066,GO:0043299,GO:0045728,GO:…	phosphotyrosine residue binding|leukocyte migration involved in immune response|innate immune response-activating signal transduction|protein tyrosine kinase activity|non-membrane spanning protein tyrosine kinase activity|receptor binding|ATP binding|nucleoplasm|lysosome|Golgi apparatus|cytosol|cytoskeleton|plasma membrane|caveola|focal adhesion|protein phosphorylation|inflammatory response|cell …	hsa04062,hsa04666,hsa05167	Chemokine signaling pathway|Fc gamma R-mediated phagocytosis|Kaposi sarcoma-associated herpesvirus infection
HCLS1	26.1952	49.3991	2.99127	0.0605531	-4.04566	1.02e-06	0.000164521	Down	1.27641	1.13992	2.41182	0.0667374	0.134524	0.0943163	GeneID:3059,Genbank:NM_001292041.1,HGNC:HGNC:4844,MIM:601306	hematopoietic cell-specific Lyn substrate 1		GO:0000122,GO:0001085,GO:0003779,GO:0005634,GO:0005667,GO:0005737,GO:0005739,GO:0005829,GO:0005886,GO:0006355,GO:0008284,GO:0009725,GO:0014068,GO:0017124,GO:0019901,GO:0030041,GO:0030218,GO:0030833,GO:0030854,GO:0032403,GO:0033138,GO:0035556,GO:0042531,GO:0042993,GO:0045651,GO:0045944,GO:0050731,GO:0051897,GO:0071345,GO:2000107,GO:2000251	negative regulation of transcription from RNA polymerase II promoter|RNA polymerase II transcription factor binding|actin binding|nucleus|transcription factor complex|cytoplasm|mitochondrion|cytosol|plasma membrane|regulation of transcription, DNA-templated|positive regulation of cell proliferation|response to hormone|positive regulation of phosphatidylinositol 3-kinase signaling|SH3 domain bindi…	hsa04530,hsa05100,hsa05130,hsa05131,hsa05205	Tight junction|Bacterial invasion of epithelial cells|Pathogenic Escherichia coli infection|Shigellosis|Proteoglycans in cancer
HCST	5.62721	9.27884	1.97558	0.212913	-2.23167	0.0241514	0.415136	Down	0.511668	0.575204	1.40139	0.0914051	0.184248	0.258356	GeneID:10870,Genbank:XM_017026193.1,HGNC:HGNC:16977,MIM:604089	hematopoietic cell signal transducer		GO:0005102,GO:0005886,GO:0006468,GO:0009986,GO:0014068,GO:0016021,GO:0043548,GO:0050776	receptor binding|plasma membrane|protein phosphorylation|cell surface|positive regulation of phosphatidylinositol 3-kinase signaling|integral component of membrane|phosphatidylinositol 3-kinase binding|regulation of immune response	hsa04650	Natural killer cell mediated cytotoxicity
HIST1H3H	16.8296	10.9886	22.6706	2.0631	1.04482	0.0204739	0.382471	Up	1.74378	1.29252	1.5745	3.01927	4.05735	2.57373	GeneID:8357,Genbank:NM_003536.2,HGNC:HGNC:4775,MIM:602818	histone cluster 1 H3 family member h		GO:0000183,GO:0000228,GO:0000786,GO:0000788,GO:0005576,GO:0005634,GO:0005654,GO:0006325,GO:0006334,GO:0006335,GO:0007596,GO:0016020,GO:0031492,GO:0032200,GO:0038111,GO:0043234,GO:0044267,GO:0045296,GO:0045652,GO:0045814,GO:0045815,GO:0046982,GO:0051290,GO:0060964,GO:0060968,GO:0070062,GO:1902036	chromatin silencing at rDNA|nuclear chromosome|nucleosome|nuclear nucleosome|extracellular region|nucleus|nucleoplasm|chromatin organization|nucleosome assembly|DNA replication-dependent nucleosome assembly|blood coagulation|membrane|nucleosomal DNA binding|telomere organization|interleukin-7-mediated signaling pathway|protein complex|cellular protein metabolic process|cadherin binding|regulation…	hsa05034,hsa05202,hsa05322	Alcoholism|Transcriptional misregulation in cancer|Systemic lupus erythematosus
HK3	8.35949	16.3802	0.338802	0.0206837	-5.59536	3.24e-08	7.69e-06	Down	0.193865	0.339644	0.37237	0.0188904	0	0	GeneID:3101,Genbank:NM_002115.2,HGNC:HGNC:4925,MIM:142570	hexokinase 3				hsa00010,hsa00051,hsa00052,hsa00500,hsa00520,hsa00524,hsa04066,hsa04910,hsa04930,hsa04973,hsa05230	Glycolysis / Gluconeogenesis|Fructose and mannose metabolism|Galactose metabolism|Starch and sucrose metabolism|Amino sugar and nucleotide sugar metabolism|Neomycin, kanamycin and gentamicin biosynthesis|HIF-1 signaling pathway|Insulin signaling pathway|Type II diabetes mellitus|Carbohydrate digestion and absorption|Central carbon metabolism in cancer
HLA-DMB	4.4914	7.96748	1.01533	0.127434	-2.97218	0.00406335	0.157569	Down	0.408748	0.350099	0.37317	0	0.147187	0	GeneID:3109,Genbank:NM_002118.4,HGNC:HGNC:4935,MIM:142856	major histocompatibility complex, class II, DM beta		GO:0002399,GO:0002503,GO:0005765,GO:0006955,GO:0016021,GO:0019886,GO:0023026,GO:0031902,GO:0042102,GO:0042613,GO:2001190	MHC class II protein complex assembly|peptide antigen assembly with MHC class II protein complex|lysosomal membrane|immune response|integral component of membrane|antigen processing and presentation of exogenous peptide antigen via MHC class II|MHC class II protein complex binding|late endosome membrane|positive regulation of T cell proliferation|MHC class II protein complex|positive regulation o…	hsa04145,hsa04514,hsa04612,hsa04640,hsa04658,hsa04659,hsa04672,hsa04940,hsa05140,hsa05145,hsa05150,hsa05152,hsa05164,hsa05166,hsa05168,hsa05169,hsa05310,hsa05320,hsa05321,hsa05322,hsa05323,hsa05330,hsa05332,hsa05416	Phagosome|Cell adhesion molecules (CAMs)|Antigen processing and presentation|Hematopoietic cell lineage|Th1 and Th2 cell differentiation|Th17 cell differentiation|Intestinal immune network for IgA production|Type I diabetes mellitus|Leishmaniasis|Toxoplasmosis|Staphylococcus aureus infection|Tuberculosis|Influenza A|Human T-cell leukemia virus 1 infection|Herpes simplex infection|Epstein-Barr vir…
HLA-DPA1	13.3567	26.7134	0	0	#NAME?	3.79e-07	6.76e-05	Down	0.891107	0.549537	1.54806	0	0	0	GeneID:3113,Genbank:NM_001242525.1,HGNC:HGNC:4938,MIM:142880	major histocompatibility complex, class II, DP alpha 1		GO:0000139,GO:0005765,GO:0005886,GO:0005887,GO:0006955,GO:0009986,GO:0010008,GO:0012507,GO:0019886,GO:0030658,GO:0030666,GO:0030669,GO:0031295,GO:0032395,GO:0032588,GO:0032729,GO:0042102,GO:0042605,GO:0042613,GO:0043231,GO:0050852,GO:0050870,GO:0060333,GO:0071346,GO:0071556	Golgi membrane|lysosomal membrane|plasma membrane|integral component of plasma membrane|immune response|cell surface|endosome membrane|ER to Golgi transport vesicle membrane|antigen processing and presentation of exogenous peptide antigen via MHC class II|transport vesicle membrane|endocytic vesicle membrane|clathrin-coated endocytic vesicle membrane|T cell costimulation|MHC class II receptor act…	hsa04145,hsa04514,hsa04612,hsa04640,hsa04658,hsa04659,hsa04672,hsa04940,hsa05140,hsa05145,hsa05150,hsa05152,hsa05164,hsa05166,hsa05168,hsa05169,hsa05310,hsa05320,hsa05321,hsa05322,hsa05323,hsa05330,hsa05332,hsa05416	Phagosome|Cell adhesion molecules (CAMs)|Antigen processing and presentation|Hematopoietic cell lineage|Th1 and Th2 cell differentiation|Th17 cell differentiation|Intestinal immune network for IgA production|Type I diabetes mellitus|Leishmaniasis|Toxoplasmosis|Staphylococcus aureus infection|Tuberculosis|Influenza A|Human T-cell leukemia virus 1 infection|Herpes simplex infection|Epstein-Barr vir…
HLA-DPB1	13.4484	26.8968	0	0	#NAME?	2.4e-09	7.51e-07	Down	0.391164	0.286457	0.642809	0	0	0	GeneID:3115,Genbank:NM_002121.5,HGNC:HGNC:4940,MIM:142858	major histocompatibility complex, class II, DP beta 1		GO:0000139,GO:0005765,GO:0005886,GO:0009986,GO:0010008,GO:0012507,GO:0016020,GO:0019886,GO:0030658,GO:0030666,GO:0030669,GO:0031295,GO:0032588,GO:0032729,GO:0042102,GO:0042605,GO:0042613,GO:0050852,GO:0050870,GO:0060333,GO:0071556	Golgi membrane|lysosomal membrane|plasma membrane|cell surface|endosome membrane|ER to Golgi transport vesicle membrane|membrane|antigen processing and presentation of exogenous peptide antigen via MHC class II|transport vesicle membrane|endocytic vesicle membrane|clathrin-coated endocytic vesicle membrane|T cell costimulation|trans-Golgi network membrane|positive regulation of interferon-gamma p…	hsa04145,hsa04514,hsa04612,hsa04640,hsa04658,hsa04659,hsa04672,hsa04940,hsa05140,hsa05145,hsa05150,hsa05152,hsa05164,hsa05166,hsa05168,hsa05169,hsa05310,hsa05320,hsa05321,hsa05322,hsa05323,hsa05330,hsa05332,hsa05416	Phagosome|Cell adhesion molecules (CAMs)|Antigen processing and presentation|Hematopoietic cell lineage|Th1 and Th2 cell differentiation|Th17 cell differentiation|Intestinal immune network for IgA production|Type I diabetes mellitus|Leishmaniasis|Toxoplasmosis|Staphylococcus aureus infection|Tuberculosis|Influenza A|Human T-cell leukemia virus 1 infection|Herpes simplex infection|Epstein-Barr vir…
HLA-DQA1	2.72843	5.45686	0	0	#NAME?	0.00206055	0.0991139	Down	0.221069	0.106509	0.30274	0	0	0	GeneID:3117,Genbank:XM_006715079.4,HGNC:HGNC:4942,MIM:146880	major histocompatibility complex, class II, DQ alpha 1		GO:0000139,GO:0005765,GO:0005886,GO:0005887,GO:0006955,GO:0010008,GO:0012507,GO:0019886,GO:0030658,GO:0030666,GO:0030669,GO:0031295,GO:0032395,GO:0032588,GO:0042613,GO:0050852,GO:0060333,GO:0071556	Golgi membrane|lysosomal membrane|plasma membrane|integral component of plasma membrane|immune response|endosome membrane|ER to Golgi transport vesicle membrane|antigen processing and presentation of exogenous peptide antigen via MHC class II|transport vesicle membrane|endocytic vesicle membrane|clathrin-coated endocytic vesicle membrane|T cell costimulation|MHC class II receptor activity|trans-G…	hsa04145,hsa04514,hsa04612,hsa04640,hsa04658,hsa04659,hsa04672,hsa04940,hsa05140,hsa05145,hsa05150,hsa05152,hsa05164,hsa05166,hsa05168,hsa05169,hsa05310,hsa05320,hsa05321,hsa05322,hsa05323,hsa05330,hsa05332,hsa05416	Phagosome|Cell adhesion molecules (CAMs)|Antigen processing and presentation|Hematopoietic cell lineage|Th1 and Th2 cell differentiation|Th17 cell differentiation|Intestinal immune network for IgA production|Type I diabetes mellitus|Leishmaniasis|Toxoplasmosis|Staphylococcus aureus infection|Tuberculosis|Influenza A|Human T-cell leukemia virus 1 infection|Herpes simplex infection|Epstein-Barr vir…
HLA-DQB1	6.04098	11.7432	0.338802	0.028851	-5.11523	7.08e-06	0.000876621	Down	0.381291	0.440884	0.581829	0.0408686	0	0	GeneID:3119,Genbank:NM_002123.4,HGNC:HGNC:4944,MIM:604305	major histocompatibility complex, class II, DQ beta 1				hsa04145,hsa04514,hsa04612,hsa04640,hsa04658,hsa04659,hsa04672,hsa04940,hsa05140,hsa05145,hsa05150,hsa05152,hsa05164,hsa05166,hsa05168,hsa05169,hsa05310,hsa05320,hsa05321,hsa05322,hsa05323,hsa05330,hsa05332,hsa05416	Phagosome|Cell adhesion molecules (CAMs)|Antigen processing and presentation|Hematopoietic cell lineage|Th1 and Th2 cell differentiation|Th17 cell differentiation|Intestinal immune network for IgA production|Type I diabetes mellitus|Leishmaniasis|Toxoplasmosis|Staphylococcus aureus infection|Tuberculosis|Influenza A|Human T-cell leukemia virus 1 infection|Herpes simplex infection|Epstein-Barr vir…
HLA-DRA	44.9973	89.9947	0	0	#NAME?	1.02e-14	8.89e-12	Down	3.71759	3.53442	6.74921	0	0	0	GeneID:3122,Genbank:NM_019111.4,HGNC:HGNC:4947,MIM:142860	major histocompatibility complex, class II, DR alpha		GO:0000139,GO:0002503,GO:0002504,GO:0002506,GO:0005764,GO:0005765,GO:0005886,GO:0005887,GO:0006955,GO:0009986,GO:0012507,GO:0016032,GO:0019886,GO:0023026,GO:0030658,GO:0030666,GO:0030669,GO:0031295,GO:0031902,GO:0032395,GO:0032588,GO:0042605,GO:0042613,GO:0050852,GO:0050890,GO:0060333,GO:0070062,GO:0071556	Golgi membrane|peptide antigen assembly with MHC class II protein complex|antigen processing and presentation of peptide or polysaccharide antigen via MHC class II|polysaccharide assembly with MHC class II protein complex|lysosome|lysosomal membrane|plasma membrane|integral component of plasma membrane|immune response|cell surface|ER to Golgi transport vesicle membrane|viral process|antigen proce…	hsa04145,hsa04514,hsa04612,hsa04640,hsa04658,hsa04659,hsa04672,hsa04940,hsa05140,hsa05145,hsa05150,hsa05152,hsa05164,hsa05166,hsa05168,hsa05169,hsa05310,hsa05320,hsa05321,hsa05322,hsa05323,hsa05330,hsa05332,hsa05416	Phagosome|Cell adhesion molecules (CAMs)|Antigen processing and presentation|Hematopoietic cell lineage|Th1 and Th2 cell differentiation|Th17 cell differentiation|Intestinal immune network for IgA production|Type I diabetes mellitus|Leishmaniasis|Toxoplasmosis|Staphylococcus aureus infection|Tuberculosis|Influenza A|Human T-cell leukemia virus 1 infection|Herpes simplex infection|Epstein-Barr vir…
HLA-DRB1	12.3676	24.7352	0	0	#NAME?	1.25e-13	8.27e-11	Down	1.30334	1.20564	1.52987	0	0	0	GeneID:3123,Genbank:NM_002124.3,HGNC:HGNC:4948,MIM:142857	major histocompatibility complex, class II, DR beta 1		GO:0000139,GO:0002506,GO:0005765,GO:0005886,GO:0009986,GO:0012507,GO:0016020,GO:0019886,GO:0023026,GO:0030658,GO:0030666,GO:0030669,GO:0031295,GO:0031902,GO:0032588,GO:0042605,GO:0042613,GO:0050852,GO:0060333,GO:0070062,GO:0071556	Golgi membrane|polysaccharide assembly with MHC class II protein complex|lysosomal membrane|plasma membrane|cell surface|ER to Golgi transport vesicle membrane|membrane|antigen processing and presentation of exogenous peptide antigen via MHC class II|MHC class II protein complex binding|transport vesicle membrane|endocytic vesicle membrane|clathrin-coated endocytic vesicle membrane|T cell costimu…	hsa04145,hsa04514,hsa04612,hsa04640,hsa04658,hsa04659,hsa04672,hsa04940,hsa05140,hsa05145,hsa05150,hsa05152,hsa05164,hsa05166,hsa05168,hsa05169,hsa05310,hsa05320,hsa05321,hsa05322,hsa05323,hsa05330,hsa05332,hsa05416	Phagosome|Cell adhesion molecules (CAMs)|Antigen processing and presentation|Hematopoietic cell lineage|Th1 and Th2 cell differentiation|Th17 cell differentiation|Intestinal immune network for IgA production|Type I diabetes mellitus|Leishmaniasis|Toxoplasmosis|Staphylococcus aureus infection|Tuberculosis|Influenza A|Human T-cell leukemia virus 1 infection|Herpes simplex infection|Epstein-Barr vir…
HLA-DRB5	9.28516	18.5703	0	0	#NAME?	5.5e-10	1.98e-07	Down	0.599861	0.844788	1.24575	0	0	0	GeneID:3127,Genbank:XM_011514562.2,HGNC:HGNC:4953,MIM:604776	major histocompatibility complex, class II, DR beta 5		GO:0000139,GO:0005765,GO:0005886,GO:0012507,GO:0019886,GO:0030658,GO:0030666,GO:0030669,GO:0031295,GO:0031902,GO:0032588,GO:0042605,GO:0042613,GO:0050852,GO:0060333,GO:0070062,GO:0071556	Golgi membrane|lysosomal membrane|plasma membrane|ER to Golgi transport vesicle membrane|antigen processing and presentation of exogenous peptide antigen via MHC class II|transport vesicle membrane|endocytic vesicle membrane|clathrin-coated endocytic vesicle membrane|T cell costimulation|late endosome membrane|trans-Golgi network membrane|peptide antigen binding|MHC class II protein complex|T cel…	hsa04145,hsa04514,hsa04612,hsa04640,hsa04658,hsa04659,hsa04672,hsa04940,hsa05140,hsa05145,hsa05150,hsa05152,hsa05164,hsa05166,hsa05168,hsa05169,hsa05310,hsa05320,hsa05321,hsa05322,hsa05323,hsa05330,hsa05332,hsa05416	Phagosome|Cell adhesion molecules (CAMs)|Antigen processing and presentation|Hematopoietic cell lineage|Th1 and Th2 cell differentiation|Th17 cell differentiation|Intestinal immune network for IgA production|Type I diabetes mellitus|Leishmaniasis|Toxoplasmosis|Staphylococcus aureus infection|Tuberculosis|Influenza A|Human T-cell leukemia virus 1 infection|Herpes simplex infection|Epstein-Barr vir…
HOPX	1.5337	3.0674	0	0	#NAME?	0.0376517	0.504031	Down	0.0451686	0.0290156	0.070692	0	0	0	GeneID:84525,Genbank:NM_139212.3,HGNC:HGNC:24961,MIM:607275	HOP homeobox		GO:0001829,GO:0003677,GO:0005634,GO:0005737,GO:0006351,GO:0006357,GO:0045596,GO:0051131	trophectodermal cell differentiation|DNA binding|nucleus|cytoplasm|transcription, DNA-templated|regulation of transcription from RNA polymerase II promoter|negative regulation of cell differentiation|chaperone-mediated protein complex assembly
HRH2	5.04693	10.0939	0	0	#NAME?	6.7e-06	0.000842235	Down	0.0595345	0.0901469	0.119797	0	0	0	GeneID:3274,Genbank:XM_006714865.3,HGNC:HGNC:5183,MIM:142703	histamine receptor H2				hsa04020,hsa04080,hsa04971	Calcium signaling pathway|Neuroactive ligand-receptor interaction|Gastric acid secretion
IGLL5	2.52024	5.04049	0	0	#NAME?	0.00321734	0.132502	Down	0.419384	0.17319	0.351624	0	0	0	GeneID:100423062,Genbank:NM_001178126.1,HGNC:HGNC:38476	immunoglobulin lambda like polypeptide 5		GO:0003823,GO:0006910,GO:0006911,GO:0006958,GO:0009897,GO:0034987,GO:0042571,GO:0042742,GO:0045087,GO:0050853,GO:0050871,GO:0070062,GO:0072562	antigen binding|phagocytosis, recognition|phagocytosis, engulfment|complement activation, classical pathway|external side of plasma membrane|immunoglobulin receptor binding|immunoglobulin complex, circulating|defense response to bacterium|innate immune response|B cell receptor signaling pathway|positive regulation of B cell activation|extracellular exosome|blood microparticle
IGSF6	1.74189	3.48378	0	0	#NAME?	0.0255093	0.420892	Down	0.121546	0.117119	0.428012	0	0	0	GeneID:10261,Genbank:NM_005849.3,HGNC:HGNC:5953,MIM:606222	immunoglobulin superfamily member 6		GO:0004888,GO:0005887,GO:0006955,GO:0007166	transmembrane signaling receptor activity|integral component of plasma membrane|immune response|cell surface receptor signaling pathway
IKZF1	11.7281	23.4562	0	0	#NAME?	2.39e-07	4.51e-05	Down	0.0472803	0.0748458	0.126852	0	0	0	GeneID:10320,Genbank:XM_011515078.2,HGNC:HGNC:13176,MIM:603023	IKAROS family zinc finger 1	zf-C2H2
IKZF3	8.84436	17.0488	0.63993	0.0375352	-4.73561	0.00673873	0.211024	Down	0.0633961	0.0610871	0.215802	0	0	0.0128042	GeneID:22806,Genbank:NM_001257409.1,HGNC:HGNC:13178,MIM:606221	IKAROS family zinc finger 3		GO:0000977,GO:0001228,GO:0003700,GO:0005634,GO:0005654,GO:0005737,GO:0005829,GO:0005886,GO:0006357,GO:0007498,GO:0030888,GO:0042113,GO:0042802,GO:0042803,GO:0042981,GO:0043565,GO:0044212,GO:0045577,GO:0045619,GO:0045944,GO:0046872,GO:0046982	RNA polymerase II regulatory region sequence-specific DNA binding|transcriptional activator activity, RNA polymerase II transcription regulatory region sequence-specific DNA binding|DNA binding transcription factor activity|nucleus|nucleoplasm|cytoplasm|cytosol|plasma membrane|regulation of transcription from RNA polymerase II promoter|mesoderm development|regulation of B cell proliferation|B cel…
IL10RA	11.2209	22.1034	0.338443	0.0153118	-6.02921	2.8e-08	6.83e-06	Down	0.381791	0.250831	0.57037	0	0.0187473	0	GeneID:3587,Genbank:NM_001558.3,HGNC:HGNC:5964,MIM:146933	interleukin 10 receptor subunit alpha				hsa04060,hsa04630,hsa05145,hsa05152,hsa05163	Cytokine-cytokine receptor interaction|Jak-STAT signaling pathway|Toxoplasmosis|Tuberculosis|Human cytomegalovirus infection
IL16	10.3406	20.0043	0.676886	0.0338369	-4.88526	3.63e-07	6.54e-05	Down	0.0978362	0.127942	0.213275	0	0.0150986	0	GeneID:3603,Genbank:NM_001352685.1,HGNC:HGNC:5980,MIM:603035	interleukin 16				hsa04060	Cytokine-cytokine receptor interaction
IL18RAP	3.05973	5.78065	0.338802	0.0586097	-4.09272	0.00616433	0.202414	Down	0.0705524	0.0291355	0.0828147	0.0108031	0	0	GeneID:8807,Genbank:XM_024453197.1,HGNC:HGNC:5989,MIM:604509	interleukin 18 receptor accessory protein		GO:0004872,GO:0005886,GO:0006954,GO:0006955,GO:0007166,GO:0008283,GO:0016021,GO:0032609,GO:0032635,GO:0035655,GO:0035744,GO:0042119,GO:0045954,GO:0070301	receptor activity|plasma membrane|inflammatory response|immune response|cell surface receptor signaling pathway|cell proliferation|integral component of membrane|interferon-gamma production|interleukin-6 production|interleukin-18-mediated signaling pathway|T-helper 1 cell cytokine production|neutrophil activation|positive regulation of natural killer cell mediated cytotoxicity|cellular response t…	hsa04060,hsa05321	Cytokine-cytokine receptor interaction|Inflammatory bowel disease (IBD)
IL2RB	7.50349	13.6525	1.35449	0.0992119	-3.33334	3.94e-05	0.00416059	Down	0.148448	0.243171	0.243949	0.0318228	0.0320731	0	GeneID:3560,Genbank:NM_001346222.1,HGNC:HGNC:6009,MIM:146710	interleukin 2 receptor subunit beta				hsa04060,hsa04144,hsa04151,hsa04630,hsa04658,hsa04659,hsa05162,hsa05166,hsa05200,hsa05202	Cytokine-cytokine receptor interaction|Endocytosis|PI3K-Akt signaling pathway|Jak-STAT signaling pathway|Th1 and Th2 cell differentiation|Th17 cell differentiation|Measles|Human T-cell leukemia virus 1 infection|Pathways in cancer|Transcriptional misregulation in cancer
IRAK3	8.14545	16.2909	0	0	#NAME?	7.93e-09	2.16e-06	Down	0.0988505	0.102577	0.187435	0	0	0	GeneID:11213,Genbank:NM_007199.2,HGNC:HGNC:17020,MIM:604459	interleukin 1 receptor associated kinase 3		GO:0000287,GO:0001960,GO:0002755,GO:0004674,GO:0005524,GO:0005634,GO:0005737,GO:0006468,GO:0009615,GO:0010933,GO:0010936,GO:0019221,GO:0032088,GO:0032494,GO:0032496,GO:0032695,GO:0032715,GO:0032720,GO:0034122,GO:0042177,GO:0042803,GO:0043242,GO:0043244,GO:0043330,GO:0043407,GO:0045824,GO:0046777,GO:0046982,GO:0051092,GO:0070498,GO:0070555	magnesium ion binding|negative regulation of cytokine-mediated signaling pathway|MyD88-dependent toll-like receptor signaling pathway|protein serine/threonine kinase activity|ATP binding|nucleus|cytoplasm|protein phosphorylation|response to virus|positive regulation of macrophage tolerance induction|negative regulation of macrophage cytokine production|cytokine-mediated signaling pathway|negative…	hsa04722	Neurotrophin signaling pathway
IRF8	4.74705	9.49411	0	0	#NAME?	1.48e-05	0.00171309	Down	0.186814	0.18001	0.328925	0	0	0	GeneID:3394,Genbank:NM_002163.2,HGNC:HGNC:5358,MIM:601565	interferon regulatory factor 8		GO:0000122,GO:0000978,GO:0001078,GO:0003705,GO:0005634,GO:0005654,GO:0005737,GO:0005829,GO:0006351,GO:0006909,GO:0006955,GO:0030099,GO:0032729,GO:0032735,GO:0042742,GO:0042832,GO:0044130,GO:0045944,GO:0060261,GO:0060333,GO:0060337,GO:0071222,GO:0071346	negative regulation of transcription from RNA polymerase II promoter|RNA polymerase II proximal promoter sequence-specific DNA binding|transcriptional repressor activity, RNA polymerase II proximal promoter sequence-specific DNA binding|transcription factor activity, RNA polymerase II distal enhancer sequence-specific binding|nucleus|nucleoplasm|cytoplasm|cytosol|transcription, DNA-templated|phag…	hsa05133	Pertussis
ITGA4	12.3844	24.7689	0	0	#NAME?	6.29e-11	2.61e-08	Down	0.190456	0.151603	0.301318	0	0	0	GeneID:3676,Genbank:NM_000885.5,HGNC:HGNC:6140,MIM:192975	integrin subunit alpha 4		GO:0001968,GO:0003366,GO:0005886,GO:0005925,GO:0007159,GO:0007160,GO:0007229,GO:0009986,GO:0015026,GO:0016020,GO:0030183,GO:0030198,GO:0034113,GO:0034446,GO:0034669,GO:0035987,GO:0043113,GO:0046872,GO:0050776,GO:0050839,GO:0050900,GO:0050901,GO:0050904,GO:0070062,GO:0071345,GO:0090074,GO:1903238,GO:1990405,GO:1990771,GO:2000406	fibronectin binding|cell-matrix adhesion involved in ameboidal cell migration|plasma membrane|focal adhesion|leukocyte cell-cell adhesion|cell-matrix adhesion|integrin-mediated signaling pathway|cell surface|coreceptor activity|membrane|B cell differentiation|extracellular matrix organization|heterotypic cell-cell adhesion|substrate adhesion-dependent cell spreading|integrin alpha4-beta7 complex|…	hsa04151,hsa04510,hsa04512,hsa04514,hsa04640,hsa04670,hsa04672,hsa04810,hsa05140,hsa05165,hsa05410,hsa05412,hsa05414	PI3K-Akt signaling pathway|Focal adhesion|ECM-receptor interaction|Cell adhesion molecules (CAMs)|Hematopoietic cell lineage|Leukocyte transendothelial migration|Intestinal immune network for IgA production|Regulation of actin cytoskeleton|Leishmaniasis|Human papillomavirus infection|Hypertrophic cardiomyopathy (HCM)|Arrhythmogenic right ventricular cardiomyopathy (ARVC)|Dilated cardiomyopathy (D…
ITGAL	24.7767	38.9594	10.5939	0.271922	-1.87874	0.0397051	0.50925	Down	0.186027	0.448129	0.791551	0.137083	0.10048	0.152637	GeneID:3683,Genbank:NM_002209.2,HGNC:HGNC:6148,MIM:153370	integrin subunit alpha L				hsa04015,hsa04514,hsa04650,hsa04670,hsa04810,hsa05144,hsa05150,hsa05166,hsa05169,hsa05323,hsa05416	Rap1 signaling pathway|Cell adhesion molecules (CAMs)|Natural killer cell mediated cytotoxicity|Leukocyte transendothelial migration|Regulation of actin cytoskeleton|Malaria|Staphylococcus aureus infection|Human T-cell leukemia virus 1 infection|Epstein-Barr virus infection|Rheumatoid arthritis|Viral myocarditis
ITGAM	15.6665	27.3258	4.00732	0.14665	-2.76955	1.47e-07	3.05e-05	Down	0.327586	0.303028	0.492187	0.0561796	0.0707767	0.0396978	GeneID:3684,Genbank:NM_001145808.1,HGNC:HGNC:6149,MIM:120980	integrin subunit alpha M		GO:0001774,GO:0001851,GO:0005615,GO:0005886,GO:0006911,GO:0007155,GO:0007229,GO:0008305,GO:0009897,GO:0009986,GO:0010668,GO:0019221,GO:0030198,GO:0031072,GO:0032930,GO:0034142,GO:0034688,GO:0035579,GO:0043312,GO:0043315,GO:0044853,GO:0045087,GO:0045963,GO:0046872,GO:0046982,GO:0050900,GO:0070062,GO:0070821,GO:0090314,GO:0097242,GO:0098742,GO:1901216,GO:1903980,GO:2000363	microglial cell activation|complement component C3b binding|extracellular space|plasma membrane|phagocytosis, engulfment|cell adhesion|integrin-mediated signaling pathway|integrin complex|external side of plasma membrane|cell surface|ectodermal cell differentiation|cytokine-mediated signaling pathway|extracellular matrix organization|heat shock protein binding|positive regulation of superoxide an…	hsa04015,hsa04145,hsa04514,hsa04610,hsa04640,hsa04670,hsa04810,hsa05133,hsa05134,hsa05140,hsa05146,hsa05150,hsa05152,hsa05202,hsa05221	Rap1 signaling pathway|Phagosome|Cell adhesion molecules (CAMs)|Complement and coagulation cascades|Hematopoietic cell lineage|Leukocyte transendothelial migration|Regulation of actin cytoskeleton|Pertussis|Legionellosis|Leishmaniasis|Amoebiasis|Staphylococcus aureus infection|Tuberculosis|Transcriptional misregulation in cancer|Acute myeloid leukemia
ITGAX	21.5308	34.1069	8.95461	0.262546	-1.92936	0.0108985	0.27914	Down	0.266051	0.378437	0.713809	0.0543174	0.17792	0.12794	GeneID:3687,Genbank:NM_000887.4,HGNC:HGNC:6152,MIM:151510	integrin subunit alpha X		GO:0004872,GO:0005886,GO:0007155,GO:0007229,GO:0008305,GO:0009887,GO:0009986,GO:0016020,GO:0019221,GO:0030198,GO:0030667,GO:0034113,GO:0043312,GO:0046872,GO:0050900,GO:0070821,GO:0101003,GO:1903955	receptor activity|plasma membrane|cell adhesion|integrin-mediated signaling pathway|integrin complex|animal organ morphogenesis|cell surface|membrane|cytokine-mediated signaling pathway|extracellular matrix organization|secretory granule membrane|heterotypic cell-cell adhesion|neutrophil degranulation|metal ion binding|leukocyte migration|tertiary granule membrane|ficolin-1-rich granule membrane|…	hsa04610,hsa04810,hsa05152	Complement and coagulation cascades|Regulation of actin cytoskeleton|Tuberculosis
ITGB2	134.405	183.599	85.2114	0.464117	-1.10744	0.00598687	0.198728	Down	2.67045	3.17542	5.06868	1.68491	1.92322	1.51096	GeneID:3689,Genbank:XM_006724001.2,HGNC:HGNC:6155,MIM:600065	integrin subunit beta 2				hsa04015,hsa04145,hsa04390,hsa04514,hsa04610,hsa04650,hsa04670,hsa04810,hsa05133,hsa05134,hsa05140,hsa05144,hsa05146,hsa05150,hsa05152,hsa05166,hsa05323,hsa05416	Rap1 signaling pathway|Phagosome|Hippo signaling pathway|Cell adhesion molecules (CAMs)|Complement and coagulation cascades|Natural killer cell mediated cytotoxicity|Leukocyte transendothelial migration|Regulation of actin cytoskeleton|Pertussis|Legionellosis|Leishmaniasis|Malaria|Amoebiasis|Staphylococcus aureus infection|Tuberculosis|Human T-cell leukemia virus 1 infection|Rheumatoid arthritis|…
ITGB7	4.61466	8.57056	0.658767	0.076864	-3.70155	0.00105773	0.0618136	Down	0.167516	0.100884	0.294947	0.022444	0	0.021146	GeneID:3695,Genbank:XM_006719376.4,HGNC:HGNC:6162,MIM:147559	integrin subunit beta 7		GO:0001618,GO:0003366,GO:0004872,GO:0005886,GO:0007155,GO:0007160,GO:0007229,GO:0008305,GO:0009986,GO:0016020,GO:0030198,GO:0034113,GO:0034446,GO:0034669,GO:0043113,GO:0043235,GO:0046872,GO:0050776,GO:0050839,GO:0050901,GO:0070062,GO:0072678	virus receptor activity|cell-matrix adhesion involved in ameboidal cell migration|receptor activity|plasma membrane|cell adhesion|cell-matrix adhesion|integrin-mediated signaling pathway|integrin complex|cell surface|membrane|extracellular matrix organization|heterotypic cell-cell adhesion|substrate adhesion-dependent cell spreading|integrin alpha4-beta7 complex|receptor clustering|receptor compl…	hsa04151,hsa04510,hsa04512,hsa04514,hsa04672,hsa04810,hsa05165,hsa05202,hsa05410,hsa05412,hsa05414	PI3K-Akt signaling pathway|Focal adhesion|ECM-receptor interaction|Cell adhesion molecules (CAMs)|Intestinal immune network for IgA production|Regulation of actin cytoskeleton|Human papillomavirus infection|Transcriptional misregulation in cancer|Hypertrophic cardiomyopathy (HCM)|Arrhythmogenic right ventricular cardiomyopathy (ARVC)|Dilated cardiomyopathy (DCM)
ITK	4.26137	8.52274	0	0	#NAME?	6.29e-05	0.00633128	Down	0.0709378	0.109367	0.199841	0	0	0	GeneID:3702,Genbank:NM_005546.3,HGNC:HGNC:6171,MIM:186973	IL2 inducible T cell kinase				hsa04062,hsa04660,hsa04670	Chemokine signaling pathway|T cell receptor signaling pathway|Leukocyte transendothelial migration
ITM2A	1.66448	3.32895	0	0	#NAME?	0.0256726	0.420892	Down	0.138379	0.100004	0.121822	0	0	0	GeneID:9452,Genbank:NM_001171581.1,HGNC:HGNC:6173,MIM:300222	integral membrane protein 2A		GO:0001540,GO:0002317,GO:0002377,GO:0005794,GO:0005886,GO:0007399,GO:0016021,GO:0042985,GO:0070062	amyloid-beta binding|plasma cell differentiation|immunoglobulin production|Golgi apparatus|plasma membrane|nervous system development|integral component of membrane|negative regulation of amyloid precursor protein biosynthetic process|extracellular exosome
JAML	13.7475	27.495	0	0	#NAME?	1.28e-09	4.1e-07	Down	0.479568	0.577626	1.01325	0	0	0	GeneID:120425,Genbank:NM_001286570.1,HGNC:HGNC:19084,MIM:609770	junction adhesion molecule like		GO:0005178,GO:0005886,GO:0005923,GO:0007157,GO:0016021,GO:0030593,GO:0035696,GO:0042803,GO:0046629,GO:0050776,GO:0050839,GO:0050900,GO:0060054,GO:0072672	integrin binding|plasma membrane|bicellular tight junction|heterophilic cell-cell adhesion via plasma membrane cell adhesion molecules|integral component of membrane|neutrophil chemotaxis|monocyte extravasation|protein homodimerization activity|gamma-delta T cell activation|regulation of immune response|cell adhesion molecule binding|leukocyte migration|positive regulation of epithelial cell prol…
JCHAIN	5.02307	9.38737	0.658767	0.0701759	-3.83288	0.0209791	0.387659	Down	0.225148	0.260338	0.845696	0.048265	0	0.0454735	GeneID:3512,Genbank:NM_144646.3,HGNC:HGNC:5713,MIM:147790	joining chain of multimeric IgA and IgM		GO:0001895,GO:0002250,GO:0003094,GO:0003823,GO:0005576,GO:0005615,GO:0006898,GO:0006955,GO:0019731,GO:0019862,GO:0030674,GO:0032461,GO:0034987,GO:0042803,GO:0045087,GO:0050900,GO:0060267,GO:0070062,GO:0071748,GO:0071750,GO:0071751,GO:0071752,GO:0071756,GO:0072562	retina homeostasis|adaptive immune response|glomerular filtration|antigen binding|extracellular region|extracellular space|receptor-mediated endocytosis|immune response|antibacterial humoral response|IgA binding|protein binding, bridging|positive regulation of protein oligomerization|immunoglobulin receptor binding|protein homodimerization activity|innate immune response|leukocyte migration|posit…
KCNA3	1.51055	3.0211	0	0	#NAME?	0.0383563	0.505238	Down	0.0982909	0.0473555	0.0865307	0	0	0	GeneID:3738,Genbank:NM_002232.4,HGNC:HGNC:6221,MIM:176263	potassium voltage-gated channel subfamily A member 3		GO:0005244,GO:0005249,GO:0005251,GO:0005886,GO:0006813,GO:0008076,GO:0015271,GO:0016021,GO:0030424,GO:0034765,GO:0045121,GO:0051260,GO:0071805	voltage-gated ion channel activity|voltage-gated potassium channel activity|delayed rectifier potassium channel activity|plasma membrane|potassium ion transport|voltage-gated potassium channel complex|outward rectifier potassium channel activity|integral component of membrane|axon|regulation of ion transmembrane transport|membrane raft|protein homooligomerization|potassium ion transmembrane trans…
KCNE3	1.96436	3.92872	0	0	#NAME?	0.0115874	0.284519	Down	0.0558838	0.107697	0.0655967	0	0	0	GeneID:10008,Genbank:NM_005472.4,HGNC:HGNC:6243,MIM:604433	potassium voltage-gated channel subfamily E regulatory subunit 3		GO:0005249,GO:0005737,GO:0008076,GO:0015459,GO:0030425,GO:0031982,GO:0032809,GO:0043204,GO:0044325,GO:0045121,GO:0086091,GO:1901387,GO:1902260,GO:1903765,GO:1903817,GO:1905025	voltage-gated potassium channel activity|cytoplasm|voltage-gated potassium channel complex|potassium channel regulator activity|dendrite|vesicle|neuronal cell body membrane|perikaryon|ion channel binding|membrane raft|regulation of heart rate by cardiac conduction|positive regulation of voltage-gated calcium channel activity|negative regulation of delayed rectifier potassium channel activity|nega…	hsa04974	Protein digestion and absorption
KCNJ15	16.517	22.6695	10.3645	0.457201	-1.1291	0.0130226	0.301908	Down	0.208826	0.20122	0.234463	0.0583905	0.176549	0.0641823	GeneID:3772,Genbank:NM_001276439.1,HGNC:HGNC:6261,MIM:602106	potassium voltage-gated channel subfamily J member 15		GO:0005242,GO:0005886,GO:0005887,GO:0006813,GO:0010107,GO:0015467,GO:0034765	inward rectifier potassium channel activity|plasma membrane|integral component of plasma membrane|potassium ion transport|potassium ion import|G-protein activated inward rectifier potassium channel activity|regulation of ion transmembrane transport	hsa04971	Gastric acid secretion
KLHL6	2.92865	5.8573	0	0	#NAME?	0.00149753	0.0799179	Down	0.0319712	0.0308067	0.0844377	0	0	0	GeneID:89857,Genbank:NM_130446.3,HGNC:HGNC:18653,MIM:614214	kelch like family member 6		GO:0000976,GO:0002467,GO:0003700,GO:0005634,GO:0005737,GO:0006357,GO:0045893,GO:0050853	transcription regulatory region sequence-specific DNA binding|germinal center formation|DNA binding transcription factor activity|nucleus|cytoplasm|regulation of transcription from RNA polymerase II promoter|positive regulation of transcription, DNA-templated|B cell receptor signaling pathway
KLRB1	1.84155	3.6831	0	0	#NAME?	0.0168616	0.346145	Down	0.257217	0.330465	0.402563	0	0	0	GeneID:3820,Genbank:NM_002258.2,HGNC:HGNC:6373,MIM:602890	killer cell lectin like receptor B1				hsa05144	Malaria
KLRD1	4.1291	7.26098	0.99721	0.137338	-2.8642	0.021063	0.387659	Down	0.0558792	0.023076	0.103072	0.00855629	0.00862357	0.00806143	GeneID:3824,Genbank:NM_001351060.1,HGNC:HGNC:6378,MIM:602894	killer cell lectin like receptor D1				hsa04612,hsa04650,hsa05332	Antigen processing and presentation|Natural killer cell mediated cytotoxicity|Graft-versus-host disease
KLRF1	1.49461	2.98923	0	0	#NAME?	0.0388566	0.507867	Down	0.0887368	0.17101	0.156239	0	0	0	GeneID:51348,Genbank:XM_017019415.1,HGNC:HGNC:13342,MIM:605029	killer cell lectin like receptor F1
KRT4	3.31689	1.06395	5.56983	5.23502	2.3882	0.0355186	0.489213	Up	0.0295514	0	0.069375	0.0950239	0.127695	0.298427	GeneID:3851,Genbank:NM_002272.3,HGNC:HGNC:6441,MIM:123940	keratin 4
LAIR1	1.5337	3.0674	0	0	#NAME?	0.0376517	0.504031	Down	0.0581192	0.0373349	0.0909607	0	0	0	GeneID:3903,Genbank:NM_001289027.2,HGNC:HGNC:6477,MIM:602992	leukocyte associated immunoglobulin like receptor 1		GO:0002250,GO:0005886,GO:0016021,GO:0035579,GO:0043312,GO:0050776,GO:0070062,GO:0070821	adaptive immune response|plasma membrane|integral component of membrane|specific granule membrane|neutrophil degranulation|regulation of immune response|extracellular exosome|tertiary granule membrane
LBH	15.1067	21.2962	8.9173	0.418727	-1.25592	0.00931767	0.254653	Down	0.342956	0.458979	0.469656	0.0612661	0.246992	0.230891	GeneID:81606,Genbank:NM_030915.3,HGNC:HGNC:29532,MIM:611763	limb bud and heart development		GO:0005634,GO:0005737,GO:0006351,GO:0033147,GO:0045893,GO:0060644,GO:1904674,GO:1904677,GO:2000103,GO:2000737	nucleus|cytoplasm|transcription, DNA-templated|negative regulation of intracellular estrogen receptor signaling pathway|positive regulation of transcription, DNA-templated|mammary gland epithelial cell differentiation|positive regulation of somatic stem cell population maintenance|positive regulation of somatic stem cell division|positive regulation of mammary stem cell proliferation|negative reg…
LCK	9.21892	14.7501	3.68771	0.250012	-1.99993	0.0247447	0.417511	Down	0.228408	0.293453	0.655372	0.136011	0.109664	0.0512578	GeneID:3932,Genbank:NM_005356.4,HGNC:HGNC:6524,MIM:153390	LCK proto-oncogene, Src family tyrosine kinase				hsa04064,hsa04380,hsa04650,hsa04658,hsa04659,hsa04660,hsa05166,hsa05340	NF-kappa B signaling pathway|Osteoclast differentiation|Natural killer cell mediated cytotoxicity|Th1 and Th2 cell differentiation|Th17 cell differentiation|T cell receptor signaling pathway|Human T-cell leukemia virus 1 infection|Primary immunodeficiency
LCN12	4.17896	1.67965	6.67826	3.97597	1.99131	0.0463886	0.548301	Up	0.0200717	0.0386814	0.0471206	0.107569	0.216831	0.101348	GeneID:286256,Genbank:XM_006717065.3,HGNC:HGNC:28733,MIM:612905	lipocalin 12		GO:0001972,GO:0005576,GO:0015909	retinoic acid binding|extracellular region|long-chain fatty acid transport
LCP2	6.60378	13.2076	0	0	#NAME?	1.62e-07	3.29e-05	Down	0.132888	0.184959	0.294638	0	0	0	GeneID:3937,Genbank:NM_005565.4,HGNC:HGNC:6529,MIM:601603	lymphocyte cytosolic protein 2		GO:0005829,GO:0005911,GO:0006955,GO:0007169,GO:0030168,GO:0035556,GO:0036398,GO:0038095,GO:0044853,GO:0045576,GO:0045860,GO:0050663,GO:0050852	cytosol|cell-cell junction|immune response|transmembrane receptor protein tyrosine kinase signaling pathway|platelet activation|intracellular signal transduction|TCR signalosome|Fc-epsilon receptor signaling pathway|plasma membrane raft|mast cell activation|positive regulation of protein kinase activity|cytokine secretion|T cell receptor signaling pathway	hsa04015,hsa04380,hsa04611,hsa04650,hsa04660,hsa04664	Rap1 signaling pathway|Osteoclast differentiation|Platelet activation|Natural killer cell mediated cytotoxicity|T cell receptor signaling pathway|Fc epsilon RI signaling pathway
LGALS2	1.64133	3.28266	0	0	#NAME?	0.0261697	0.420892	Down	0.600822	0.347363	0.282099	0	0	0	GeneID:3957,Genbank:NM_006498.2,HGNC:HGNC:6562,MIM:150571	galectin 2
LHX4	32.4101	18.9674	45.8528	2.41745	1.27349	9.44e-05	0.00889764	Up	0.0951097	0.216617	0.202982	0.417041	0.42966	0.410384	GeneID:89884,Genbank:XM_011510105.2,HGNC:HGNC:21734,MIM:602146	LIM homeobox 4		GO:0001228,GO:0001890,GO:0005634,GO:0008045,GO:0009887,GO:0021526,GO:0043066,GO:0043565,GO:0045944,GO:0046872	transcriptional activator activity, RNA polymerase II transcription regulatory region sequence-specific DNA binding|placenta development|nucleus|motor neuron axon guidance|animal organ morphogenesis|medial motor column neuron differentiation|negative regulation of apoptotic process|sequence-specific DNA binding|positive regulation of transcription from RNA polymerase II promoter|metal ion binding
LILRA1	4.18562	8.37123	0	0	#NAME?	0.00514843	0.179736	Down	0.119325	0.0492767	0.280128	0	0	0	GeneID:11024,Genbank:NM_006863.3,HGNC:HGNC:6602,MIM:604810	leukocyte immunoglobulin like receptor A1		GO:0002250,GO:0003823,GO:0004888,GO:0005886,GO:0006952,GO:0007166,GO:0016021,GO:0050776	adaptive immune response|antigen binding|transmembrane signaling receptor activity|plasma membrane|defense response|cell surface receptor signaling pathway|integral component of membrane|regulation of immune response	hsa04380	Osteoclast differentiation
LILRA2	6.14277	12.2855	0	0	#NAME?	3.1e-06	0.000451782	Down	0.323074	0.167627	0.466739	0	0	0	GeneID:11027,Genbank:XM_006722986.1,HGNC:HGNC:6603,MIM:604812	leukocyte immunoglobulin like receptor A2		GO:0001791,GO:0002220,GO:0002283,GO:0003823,GO:0004872,GO:0005576,GO:0005887,GO:0006952,GO:0007165,GO:0031665,GO:0032604,GO:0032635,GO:0032637,GO:0034144,GO:0045087,GO:0071611	IgM binding|innate immune response activating cell surface receptor signaling pathway|neutrophil activation involved in immune response|antigen binding|receptor activity|extracellular region|integral component of plasma membrane|defense response|signal transduction|negative regulation of lipopolysaccharide-mediated signaling pathway|granulocyte macrophage colony-stimulating factor production|inte…	hsa04380	Osteoclast differentiation
LILRA5	7.08226	14.1645	0	0	#NAME?	4.88e-08	1.12e-05	Down	0.590386	0.417181	0.739197	0	0	0	GeneID:353514,Genbank:NM_181985.3,HGNC:HGNC:16309,MIM:606047	leukocyte immunoglobulin like receptor A5		GO:0005886,GO:0016021,GO:0045087,GO:0070062	plasma membrane|integral component of membrane|innate immune response|extracellular exosome	hsa04380	Osteoclast differentiation
LILRA6	1.65651	3.31302	0	0	#NAME?	0.0258418	0.420892	Down	0.130549	0.167726	0.153239	0	0	0	GeneID:79168,Genbank:NM_024318.3,HGNC:HGNC:15495	leukocyte immunoglobulin like receptor A6		GO:0002250,GO:0016021	adaptive immune response|integral component of membrane	hsa04380	Osteoclast differentiation
LILRB1	4.41529	8.83059	0	0	#NAME?	3.34e-05	0.00360257	Down	0.0788355	0.136736	0.22209	0	0	0	GeneID:10859,Genbank:NM_006669.6,HGNC:HGNC:6605,MIM:604811	leukocyte immunoglobulin like receptor B1		GO:0001915,GO:0002230,GO:0002250,GO:0002309,GO:0002740,GO:0002767,GO:0002774,GO:0005576,GO:0005737,GO:0005886,GO:0007165,GO:0008157,GO:0009615,GO:0009897,GO:0010628,GO:0014063,GO:0016021,GO:0030107,GO:0030109,GO:0031623,GO:0032393,GO:0032609,GO:0032689,GO:0032945,GO:0035548,GO:0042130,GO:0042169,GO:0042288,GO:0042536,GO:0042803,GO:0043065,GO:0045077,GO:0045786,GO:0045806,GO:0045919,GO:0045944,GO:…	negative regulation of T cell mediated cytotoxicity|positive regulation of defense response to virus by host|adaptive immune response|T cell proliferation involved in immune response|negative regulation of cytokine secretion involved in immune response|immune response-inhibiting cell surface receptor signaling pathway|Fc receptor mediated inhibitory signaling pathway|extracellular region|cytoplas…	hsa04380	Osteoclast differentiation
LILRB2	8.95416	17.9083	0	0	#NAME?	5.45e-10	1.98e-07	Down	0.294222	0.344257	0.542706	0	0	0	GeneID:10288,Genbank:NM_001278404.2,HGNC:HGNC:6606,MIM:604815	leukocyte immunoglobulin like receptor B2		GO:0001540,GO:0002250,GO:0002578,GO:0002645,GO:0002666,GO:0002767,GO:0002774,GO:0005615,GO:0005737,GO:0005886,GO:0005887,GO:0006955,GO:0006968,GO:0007165,GO:0007166,GO:0007267,GO:0007611,GO:0008157,GO:0009986,GO:0016020,GO:0023029,GO:0032396,GO:0032403,GO:0032755,GO:0034113,GO:0035307,GO:0042102,GO:0042130,GO:0042288,GO:0042803,GO:0043312,GO:0045591,GO:0050776,GO:0050839,GO:0051248,GO:0051926,GO:…	amyloid-beta binding|adaptive immune response|negative regulation of antigen processing and presentation|positive regulation of tolerance induction|positive regulation of T cell tolerance induction|immune response-inhibiting cell surface receptor signaling pathway|Fc receptor mediated inhibitory signaling pathway|extracellular space|cytoplasm|plasma membrane|integral component of plasma membrane|…	hsa04380	Osteoclast differentiation
LILRB3	7.38896	14.4579	0.319965	0.0221307	-5.49781	3.22e-07	5.95e-05	Down	0.36313	0.194391	0.355202	0	0	0.0203727	GeneID:11025,Genbank:NM_006864.3,HGNC:HGNC:6607,MIM:604820	leukocyte immunoglobulin like receptor B3		GO:0002250,GO:0004872,GO:0004888,GO:0005886,GO:0005887,GO:0006952,GO:0007166,GO:0030667,GO:0043312,GO:0045671	adaptive immune response|receptor activity|transmembrane signaling receptor activity|plasma membrane|integral component of plasma membrane|defense response|cell surface receptor signaling pathway|secretory granule membrane|neutrophil degranulation|negative regulation of osteoclast differentiation	hsa04380,hsa04662	Osteoclast differentiation|B cell receptor signaling pathway
LILRB4	1.51055	3.0211	0	0	#NAME?	0.0383563	0.505238	Down	0.0641525	0.030908	0.0564768	0	0	0	GeneID:11006,Genbank:XM_017026215.1,HGNC:HGNC:6608,MIM:604821	leukocyte immunoglobulin like receptor B4		GO:0002250,GO:0003823,GO:0004872,GO:0005886,GO:0007165,GO:0016021,GO:0045591,GO:0045671,GO:0050860,GO:0070062,GO:1900181,GO:1902894	adaptive immune response|antigen binding|receptor activity|plasma membrane|signal transduction|integral component of membrane|positive regulation of regulatory T cell differentiation|negative regulation of osteoclast differentiation|negative regulation of T cell receptor signaling pathway|extracellular exosome|negative regulation of protein localization to nucleus|negative regulation of pri-miRNA…	hsa04380	Osteoclast differentiation
LIMD2	11.8576	22.0412	1.6741	0.075953	-3.71875	2.03e-07	3.87e-05	Down	0.388378	0.272169	0.559488	0.0189219	0.0572122	0.0178276	GeneID:80774,Genbank:NM_030576.3,HGNC:HGNC:28142	LIM domain containing 2		GO:0005634,GO:0005737,GO:0046872	nucleus|cytoplasm|metal ion binding
LOC105372704	4.3267	1.3718	7.2816	5.30804	2.40818	0.0153725	0.331732	Up	0.0379013	0.0365209	0.0889774	0.243747	0.286608	0.344474	GeneID:105372704,Genbank:XM_011529123.2	uncharacterized LOC105372704
LOC105373289	10.4911	6.044	14.9382	2.47158	1.30543	0.028469	0.435885	Up	0.134137	0.0323129	0.472351	0.39538	0.652073	0.541837	GeneID:105373289,Genbank:XM_024451572.1	collagen alpha-1(III) chain-like
LOC107985388	22.226	13.1453	31.3067	2.38158	1.25192	0.00126915	0.0704482	Up	0.299906	0.449529	0.625832	1.0358	1.33193	0.942239	GeneID:107985388,Genbank:XM_017028186.1	pre-mRNA-splicing factor cwc22-like
LPAR6	4.05954	7.46031	0.658767	0.0883029	-3.5014	0.00308036	0.128454	Down	0.112196	0.0675685	0.148158	0.0150321	0	0.0141627	GeneID:10161,Genbank:XM_024449304.1,HGNC:HGNC:15520,MIM:609239	lysophosphatidic acid receptor 6		GO:0005886,GO:0005887,GO:0007186,GO:0035025,GO:0043231,GO:0051482,GO:0070915	plasma membrane|integral component of plasma membrane|G-protein coupled receptor signaling pathway|positive regulation of Rho protein signal transduction|intracellular membrane-bounded organelle|positive regulation of cytosolic calcium ion concentration involved in phospholipase C-activating G-protein coupled signaling pathway|lysophosphatidic acid receptor activity	hsa04072,hsa04080,hsa04151,hsa05200	Phospholipase D signaling pathway|Neuroactive ligand-receptor interaction|PI3K-Akt signaling pathway|Pathways in cancer
LRMP	3.05176	5.76471	0.338802	0.0587717	-4.08873	0.00619574	0.202414	Down	0.123718	0.0794748	0.169424	0.0221012	0	0	GeneID:4033,Genbank:XM_017019302.1,HGNC:HGNC:6690,MIM:602003	lymphoid restricted membrane protein		GO:0000922,GO:0005635,GO:0005694,GO:0005789,GO:0005815,GO:0005886,GO:0005887,GO:0006903,GO:0006906,GO:0007338,GO:0016020,GO:0016021,GO:0035577,GO:0043312	spindle pole|nuclear envelope|chromosome|endoplasmic reticulum membrane|microtubule organizing center|plasma membrane|integral component of plasma membrane|vesicle targeting|vesicle fusion|single fertilization|membrane|integral component of membrane|azurophil granule membrane|neutrophil degranulation
LRRC25	5.42528	10.5118	0.338802	0.0322307	-4.95542	3.15e-05	0.00345949	Down	0.244026	0.188111	0.37237	0.0261559	0	0	GeneID:126364,Genbank:XM_005259739.4,HGNC:HGNC:29806,MIM:607518	leucine rich repeat containing 25		GO:0016021	integral component of membrane
LRRK2	11.0879	21.4988	0.676886	0.0314848	-4.9892	6.75e-10	2.34e-07	Down	0.12739	0.135671	0.188881	0	0.0144859	0	GeneID:120892,Genbank:XM_005268629.4,HGNC:HGNC:18618,MIM:609007	leucine rich repeat kinase 2		GO:0000149,GO:0000165,GO:0000186,GO:0000187,GO:0001933,GO:0001934,GO:0003779,GO:0003924,GO:0004672,GO:0004674,GO:0004708,GO:0005096,GO:0005524,GO:0005525,GO:0005615,GO:0005622,GO:0005634,GO:0005737,GO:0005739,GO:0005741,GO:0005743,GO:0005759,GO:0005764,GO:0005768,GO:0005783,GO:0005794,GO:0005798,GO:0005802,GO:0005829,GO:0005886,GO:0005902,GO:0006468,GO:0006897,GO:0006914,GO:0006979,GO:0007005,GO:…	SNARE binding|MAPK cascade|activation of MAPKK activity|activation of MAPK activity|negative regulation of protein phosphorylation|positive regulation of protein phosphorylation|actin binding|GTPase activity|protein kinase activity|protein serine/threonine kinase activity|MAP kinase kinase activity|GTPase activator activity|ATP binding|GTP binding|extracellular space|intracellular|nucleus|cytopla…	hsa05012	Parkinson disease
LST1	9.64739	18.9563	0.338443	0.0178538	-5.80762	9.82e-09	2.63e-06	Down	0.992464	1.22955	1.99707	0	0.0765812	0	GeneID:7940,Genbank:NM_205839.2,HGNC:HGNC:14189,MIM:109170	leukocyte specific transcript 1		GO:0000139,GO:0000902,GO:0005737,GO:0005794,GO:0006955,GO:0008360,GO:0009653,GO:0016021,GO:0016358,GO:0050672	Golgi membrane|cell morphogenesis|cytoplasm|Golgi apparatus|immune response|regulation of cell shape|anatomical structure morphogenesis|integral component of membrane|dendrite development|negative regulation of lymphocyte proliferation
LTB	5.82908	9.64561	2.01254	0.208648	-2.26086	0.00715386	0.219327	Down	0.425817	0.889002	0.833043	0.0760687	0.306667	0.0716692	GeneID:4050,Genbank:NM_009588.1,HGNC:HGNC:6711,MIM:600978	lymphotoxin beta				hsa04060,hsa04064,hsa05323	Cytokine-cytokine receptor interaction|NF-kappa B signaling pathway|Rheumatoid arthritis
LY9	2.51227	5.02455	0	0	#NAME?	0.00323873	0.132953	Down	0.0890481	0.0572032	0.0871042	0	0	0	GeneID:4063,Genbank:NM_002348.3,HGNC:HGNC:6730,MIM:600684	lymphocyte antigen 9		GO:0005886,GO:0007155,GO:0009986,GO:0016021,GO:0032740,GO:0045087,GO:0072540	plasma membrane|cell adhesion|cell surface|integral component of membrane|positive regulation of interleukin-17 production|innate immune response|T-helper 17 cell lineage commitment
LYZ	173.426	346.513	0.338802	0.000977747	-9.99825	1.21e-16	1.35e-13	Down	11.8021	11.1303	22.5977	0.0448585	0	0	GeneID:4069,Genbank:NM_000239.2,HGNC:HGNC:6740,MIM:153450	lysozyme				hsa04970	Salivary secretion
MCEMP1	1.69559	3.39119	0	0	#NAME?	0.025031	0.419213	Down	0.194027	0.0934801	0.227749	0	0	0	GeneID:199675,Genbank:NM_174918.2,HGNC:HGNC:27291,MIM:609565	mast cell expressed membrane protein 1		GO:0005886,GO:0016021,GO:0035579,GO:0043312,GO:0070821	plasma membrane|integral component of membrane|specific granule membrane|neutrophil degranulation|tertiary granule membrane
MEFV	12.6521	16.9511	8.35308	0.492775	-1.021	0.0494734	0.56594	Down	0.266024	0.304398	0.31226	0.142569	0.197574	0.100742	GeneID:4210,Genbank:NM_001198536.1,HGNC:HGNC:6998,MIM:608107	MEFV, pyrin innate immunity regulator				hsa04621	NOD-like receptor signaling pathway
MEOX1	135.201	81.2133	189.189	2.32953	1.22004	0.000129483	0.011663	Up	1.46725	2.0067	2.55562	4.08388	6.11007	4.01497	GeneID:4222,Genbank:NM_001040002.1,HGNC:HGNC:7013,MIM:600147	mesenchyme homeobox 1		GO:0000978,GO:0001046,GO:0001077,GO:0001757,GO:0003682,GO:0003700,GO:0005634,GO:0005737,GO:0007275,GO:0043565,GO:0045944,GO:0060218,GO:0061053,GO:0061056,GO:0071837	RNA polymerase II proximal promoter sequence-specific DNA binding|core promoter sequence-specific DNA binding|transcriptional activator activity, RNA polymerase II proximal promoter sequence-specific DNA binding|somite specification|chromatin binding|DNA binding transcription factor activity|nucleus|cytoplasm|multicellular organism development|sequence-specific DNA binding|positive regulation of …
MGAM	9.12039	15.9079	2.33286	0.146648	-2.76957	0.00015908	0.0139696	Down	0.13332	0.0578087	0.140842	0.0142899	0.0216033	0.0134634	GeneID:8972,Genbank:XM_017012772.1,HGNC:HGNC:7043,MIM:154360	maltase-glucoamylase		GO:0003824,GO:0004339,GO:0004558,GO:0005886,GO:0005983,GO:0016021,GO:0016160,GO:0016324,GO:0030246,GO:0032450,GO:0043312,GO:0044245,GO:0070062,GO:0070821,GO:0101003	catalytic activity|glucan 1,4-alpha-glucosidase activity|alpha-1,4-glucosidase activity|plasma membrane|starch catabolic process|integral component of membrane|amylase activity|apical plasma membrane|carbohydrate binding|maltose alpha-glucosidase activity|neutrophil degranulation|polysaccharide digestion|extracellular exosome|tertiary granule membrane|ficolin-1-rich granule membrane	hsa00052,hsa00500,hsa04973	Galactose metabolism|Starch and sucrose metabolism|Carbohydrate digestion and absorption
MME	4.48229	7.62928	1.33529	0.175022	-2.51439	0.0115671	0.284519	Down	0.066241	0.0348155	0.0424112	0	0.019516	0.00608127	GeneID:4311,Genbank:NM_001354642.1,HGNC:HGNC:7154,MIM:120520	membrane metalloendopeptidase		GO:0001822,GO:0004222,GO:0005737,GO:0005886,GO:0005903,GO:0006508,GO:0006518,GO:0008021,GO:0008238,GO:0008270,GO:0016021,GO:0019233,GO:0030424,GO:0030425,GO:0042277,GO:0044306,GO:0045202,GO:0046449,GO:0050435,GO:0071345,GO:0071492,GO:0071493,GO:0090399	kidney development|metalloendopeptidase activity|cytoplasm|plasma membrane|brush border|proteolysis|peptide metabolic process|synaptic vesicle|exopeptidase activity|zinc ion binding|integral component of membrane|sensory perception of pain|axon|dendrite|peptide binding|neuron projection terminus|synapse|creatinine metabolic process|amyloid-beta metabolic process|cellular response to cytokine stim…	hsa04614,hsa04640,hsa04974,hsa05010	Renin-angiotensin system|Hematopoietic cell lineage|Protein digestion and absorption|Alzheimer disease
MMP25	20.3651	28.2172	12.513	0.443452	-1.17315	0.00457589	0.169201	Down	0.371595	0.33496	0.351757	0.115634	0.129492	0.229997	GeneID:64386,Genbank:XM_024450390.1,HGNC:HGNC:14246,MIM:608482	matrix metallopeptidase 25		GO:0004222,GO:0005578,GO:0005886,GO:0006508,GO:0006954,GO:0008270,GO:0016020,GO:0016021,GO:0031225,GO:0035579,GO:0043312,GO:0060022	metalloendopeptidase activity|proteinaceous extracellular matrix|plasma membrane|proteolysis|inflammatory response|zinc ion binding|membrane|integral component of membrane|anchored component of membrane|specific granule membrane|neutrophil degranulation|hard palate development	hsa04928	Parathyroid hormone synthesis, secretion and action
MNDA	32.4109	64.8218	0	0	#NAME?	5.64e-33	3.12e-29	Down	2.22746	2.0771	2.99414	0	0	0	GeneID:4332,Genbank:NM_002432.2,HGNC:HGNC:7183,MIM:159553	myeloid cell nuclear differentiation antigen		GO:0003677,GO:0005576,GO:0005654,GO:0005730,GO:0006351,GO:0006355,GO:0006968,GO:0006974,GO:0030889,GO:0035578,GO:0043065,GO:0043312,GO:0050853,GO:0070062,GO:1904813	DNA binding|extracellular region|nucleoplasm|nucleolus|transcription, DNA-templated|regulation of transcription, DNA-templated|cellular defense response|cellular response to DNA damage stimulus|negative regulation of B cell proliferation|azurophil granule lumen|positive regulation of apoptotic process|neutrophil degranulation|B cell receptor signaling pathway|extracellular exosome|ficolin-1-rich …
MPEG1	33.6975	67.3949	0	0	#NAME?	6.15e-22	1.28e-18	Down	0.801522	0.867177	1.30396	0	0	0	GeneID:219972,Genbank:NM_001039396.1,HGNC:HGNC:29619,MIM:610390	macrophage expressed 1		GO:0016021	integral component of membrane
MPPED1	14.594	8.99956	20.1885	2.24327	1.1656	0.0154528	0.332215	Up	0.141741	0.170723	0.187173	0.284859	0.401939	0.447307	GeneID:758,Genbank:NM_001044370.1,HGNC:HGNC:1306,MIM:602112	metallophosphoesterase domain containing 1		GO:0016787	hydrolase activity
MS4A1	4.06912	8.13824	0	0	#NAME?	7.67e-05	0.00739839	Down	0.141228	0.102063	0.207218	0	0	0	GeneID:931,Genbank:NM_152866.2,HGNC:HGNC:7315,MIM:112210	membrane spanning 4-domains A1				hsa04640	Hematopoietic cell lineage
MS4A6A	9.71823	19.4365	0	0	#NAME?	7.86e-08	1.74e-05	Down	0.295992	0.23488	0.531374	0	0	0	GeneID:64231,Genbank:NM_152852.2,HGNC:HGNC:13375,MIM:606548	membrane spanning 4-domains A6A		GO:0016021	integral component of membrane
MS4A7	3.05943	6.11886	0	0	#NAME?	0.000907158	0.0566182	Down	0.105428	0.101589	0.198003	0	0	0	GeneID:58475,Genbank:NM_021201.4,HGNC:HGNC:13378,MIM:606502	membrane spanning 4-domains A7		GO:0016021	integral component of membrane
MTSS1	2.37429	4.74858	0	0	#NAME?	0.00915065	0.253358	Down	0.0259205	0.00312205	0.019016	0	0	0	GeneID:9788,Genbank:NM_014751.5,HGNC:HGNC:20443,MIM:608486	MTSS1, I-BAR domain containing		GO:0001726,GO:0003785,GO:0005102,GO:0005737,GO:0006928,GO:0007009,GO:0007155,GO:0007169,GO:0015629,GO:0030035,GO:0030036,GO:0030139,GO:0042802,GO:0050680,GO:0061333,GO:0071498,GO:0072102,GO:0072160,GO:2001013	ruffle|actin monomer binding|receptor binding|cytoplasm|movement of cell or subcellular component|plasma membrane organization|cell adhesion|transmembrane receptor protein tyrosine kinase signaling pathway|actin cytoskeleton|microspike assembly|actin cytoskeleton organization|endocytic vesicle|identical protein binding|negative regulation of epithelial cell proliferation|renal tubule morphogenesi…
MYH1	6.46339	0	12.9268	Inf	Inf	1.82e-07	3.56e-05	Up	0	0	0	0.142592	0.121604	0.155013	GeneID:4619,Genbank:XM_017024675.1,HGNC:HGNC:7567,MIM:160730	myosin heavy chain 1		GO:0003774,GO:0005516,GO:0005524,GO:0005859,GO:0030016,GO:0032982,GO:0036464,GO:0051015	motor activity|calmodulin binding|ATP binding|muscle myosin complex|myofibril|myosin filament|cytoplasmic ribonucleoprotein granule|actin filament binding	hsa04530	Tight junction
MYH13	2.99127	0	5.98254	Inf	Inf	0.000960235	0.0588351	Up	0	0	0	0.0453975	0.0915089	0.0641578	GeneID:8735,Genbank:NM_003802.2,HGNC:HGNC:7571,MIM:603487	myosin heavy chain 13		GO:0000146,GO:0005516,GO:0005524,GO:0005859,GO:0006936,GO:0030016,GO:0032982,GO:0051015,GO:0070062	microfilament motor activity|calmodulin binding|ATP binding|muscle myosin complex|muscle contraction|myofibril|myosin filament|actin filament binding|extracellular exosome	hsa04530	Tight junction
MYO1F	21.4581	38.8904	4.0258	0.103516	-3.27207	4.31e-05	0.00449975	Down	0.56084	0.332562	0.860874	0.061655	0.0932096	0.0290445	GeneID:4542,Genbank:NM_001348355.1,HGNC:HGNC:7600,MIM:601480	myosin IF		GO:0003774,GO:0003779,GO:0005516,GO:0005524,GO:0016461	motor activity|actin binding|calmodulin binding|ATP binding|unconventional myosin complex
MYOM2	5.77338	8.87509	2.67166	0.30103	-1.73202	0.0323051	0.468268	Down	0.101292	0.146404	0.104035	0.0407137	0.0410338	0.0255726	GeneID:9172,Genbank:NM_003970.3,HGNC:HGNC:7614,MIM:603509	myomesin 2		GO:0002074,GO:0005739,GO:0005859,GO:0006936,GO:0006941,GO:0007015,GO:0008307,GO:0019900,GO:0030018,GO:0031430,GO:0032982,GO:0045214,GO:0051015,GO:0051371,GO:0071688,GO:0097493	extraocular skeletal muscle development|mitochondrion|muscle myosin complex|muscle contraction|striated muscle contraction|actin filament organization|structural constituent of muscle|kinase binding|Z disc|M band|myosin filament|sarcomere organization|actin filament binding|muscle alpha-actinin binding|striated muscle myosin thick filament assembly|structural molecule activity conferring elastici…
NCF1	7.24656	12.1595	2.33358	0.191914	-2.38147	0.00182414	0.0911905	Down	0.391378	0.502832	0.765669	0.186444	0.0469775	0.0878303	GeneID:653361,Genbank:NM_000265.5,HGNC:HGNC:7660,MIM:608512	neutrophil cytosolic factor 1				hsa04062,hsa04145,hsa04380,hsa04666,hsa04670,hsa05140,hsa05418	Chemokine signaling pathway|Phagosome|Osteoclast differentiation|Fc gamma R-mediated phagocytosis|Leukocyte transendothelial migration|Leishmaniasis|Fluid shear stress and atherosclerosis
NCF4	20.6375	27.9718	13.3032	0.475594	-1.0722	0.00967267	0.258529	Down	0.637517	0.721132	1.07368	0.475355	0.329376	0.363888	GeneID:4689,Genbank:NM_013416.3,HGNC:HGNC:7662,MIM:601488	neutrophil cytosolic factor 4		GO:0002479,GO:0005086,GO:0005802,GO:0005829,GO:0006909,GO:0006955,GO:0010008,GO:0016020,GO:0016176,GO:0016192,GO:0032010,GO:0032266,GO:0034599,GO:0043020,GO:0045454,GO:0045730,GO:0046983,GO:0048010,GO:0055114	antigen processing and presentation of exogenous peptide antigen via MHC class I, TAP-dependent|ARF guanyl-nucleotide exchange factor activity|trans-Golgi network|cytosol|phagocytosis|immune response|endosome membrane|membrane|superoxide-generating NADPH oxidase activator activity|vesicle-mediated transport|phagolysosome|phosphatidylinositol-3-phosphate binding|cellular response to oxidative stre…	hsa04145,hsa04380,hsa04670,hsa05140	Phagosome|Osteoclast differentiation|Leukocyte transendothelial migration|Leishmaniasis
NCKAP1L	9.90959	19.8192	0	0	#NAME?	5.01e-11	2.19e-08	Down	0.289491	0.294444	0.415318	0	0	0	GeneID:3071,Genbank:NM_005337.4,HGNC:HGNC:4862,MIM:141180	NCK associated protein 1 like		GO:0001782,GO:0002262,GO:0005096,GO:0005829,GO:0005886,GO:0005887,GO:0006461,GO:0006935,GO:0016020,GO:0030011,GO:0030295,GO:0030593,GO:0030667,GO:0030838,GO:0030866,GO:0030890,GO:0031209,GO:0032403,GO:0032700,GO:0032715,GO:0033630,GO:0034101,GO:0035509,GO:0038096,GO:0042102,GO:0042327,GO:0042493,GO:0043029,GO:0043066,GO:0043312,GO:0043372,GO:0043378,GO:0045579,GO:0045588,GO:0045621,GO:0045648,GO:…	B cell homeostasis|myeloid cell homeostasis|GTPase activator activity|cytosol|plasma membrane|integral component of plasma membrane|protein complex assembly|chemotaxis|membrane|maintenance of cell polarity|protein kinase activator activity|neutrophil chemotaxis|secretory granule membrane|positive regulation of actin filament polymerization|cortical actin cytoskeleton organization|positive regulat…	hsa04810	Regulation of actin cytoskeleton
NFAM1	17.0195	31.7061	2.33286	0.0735778	-3.76459	6.03e-06	0.000775843	Down	0.287898	0.210451	0.489424	0.0212816	0.0321734	0.0200508	GeneID:150372,Genbank:XM_005261374.4,HGNC:HGNC:29872,MIM:608740	NFAT activating protein with ITAM motif 1		GO:0001819,GO:0004888,GO:0005886,GO:0006954,GO:0007165,GO:0007166,GO:0016021,GO:0030183,GO:0035556,GO:0035577,GO:0043312,GO:0045577,GO:0050861,GO:0051091	positive regulation of cytokine production|transmembrane signaling receptor activity|plasma membrane|inflammatory response|signal transduction|cell surface receptor signaling pathway|integral component of membrane|B cell differentiation|intracellular signal transduction|azurophil granule membrane|neutrophil degranulation|regulation of B cell differentiation|positive regulation of B cell receptor …
NKG7	12.6461	25.2922	0	0	#NAME?	6.46e-07	0.000110592	Down	1.12588	1.34014	2.79861	0	0	0	GeneID:4818,Genbank:XM_024451523.1,HGNC:HGNC:7830,MIM:606008	natural killer cell granule protein 7		GO:0005887	integral component of plasma membrane
NLRP3	4.26665	7.87489	0.658408	0.0836084	-3.58021	0.0016652	0.0860974	Down	0.141221	0.0989655	0.0753481	0	0.0138689	0.0129648	GeneID:114548,Genbank:NM_001127461.2,HGNC:HGNC:16400,MIM:606416	NLR family pyrin domain containing 3				hsa04217,hsa04621,hsa04625,hsa05133,hsa05164	Necroptosis|NOD-like receptor signaling pathway|C-type lectin receptor signaling pathway|Pertussis|Influenza A
P2RY10	1.49461	2.98923	0	0	#NAME?	0.0388566	0.507867	Down	0.0347178	0.0669067	0.0611278	0	0	0	GeneID:27334,Genbank:NM_001324225.1,HGNC:HGNC:19906,MIM:300529	P2Y receptor family member 10		GO:0004930,GO:0005886,GO:0005887,GO:0007186,GO:0035025,GO:0045028,GO:0051482	G-protein coupled receptor activity|plasma membrane|integral component of plasma membrane|G-protein coupled receptor signaling pathway|positive regulation of Rho protein signal transduction|G-protein coupled purinergic nucleotide receptor activity|positive regulation of cytosolic calcium ion concentration involved in phospholipase C-activating G-protein coupled signaling pathway	hsa04080	Neuroactive ligand-receptor interaction
P2RY13	5.07729	10.1546	0	0	#NAME?	0.000525886	0.0372997	Down	0.0687398	0.287023	0.376539	0	0	0	GeneID:53829,Genbank:NM_176894.2,HGNC:HGNC:4537,MIM:606380	purinergic receptor P2Y13		GO:0005783,GO:0005886,GO:0005887,GO:0007186,GO:0007194,GO:0045028,GO:0071407	endoplasmic reticulum|plasma membrane|integral component of plasma membrane|G-protein coupled receptor signaling pathway|negative regulation of adenylate cyclase activity|G-protein coupled purinergic nucleotide receptor activity|cellular response to organic cyclic compound	hsa04080	Neuroactive ligand-receptor interaction
PAX5	1.64133	3.28266	0	0	#NAME?	0.0261697	0.420892	Down	0.0356083	0.0205868	0.0167188	0	0	0	GeneID:5079,Genbank:NM_001280551.1,HGNC:HGNC:8619,MIM:167414	paired box 5	PAX			hsa05202	Transcriptional misregulation in cancer
PF4	4.99433	9.98866	0	0	#NAME?	0.000228782	0.0189157	Down	0.478392	0.345726	1.05289	0	0	0	GeneID:5196,Genbank:NM_002619.3,HGNC:HGNC:8861,MIM:173460	platelet factor 4				hsa04060,hsa04062	Cytokine-cytokine receptor interaction|Chemokine signaling pathway
PIK3CG	3.60433	6.21145	0.99721	0.160544	-2.63896	0.0410656	0.515848	Down	0.0235017	0.0377429	0.0919546	0.00839677	0.00846279	0.00791113	GeneID:5294,Genbank:NM_001282426.1,HGNC:HGNC:8978,MIM:601232	phosphatidylinositol-4,5-bisphosphate 3-kinase catalytic subunit gamma		GO:0001525,GO:0001816,GO:0002250,GO:0002407,GO:0002675,GO:0002679,GO:0004672,GO:0004674,GO:0005524,GO:0005737,GO:0005829,GO:0005886,GO:0005944,GO:0006661,GO:0006897,GO:0006954,GO:0007186,GO:0007204,GO:0010818,GO:0010897,GO:0014065,GO:0016020,GO:0016301,GO:0016303,GO:0016310,GO:0030168,GO:0030593,GO:0032252,GO:0033628,GO:0035004,GO:0035005,GO:0035747,GO:0042098,GO:0042110,GO:0042629,GO:0042802,GO:…	angiogenesis|cytokine production|adaptive immune response|dendritic cell chemotaxis|positive regulation of acute inflammatory response|respiratory burst involved in defense response|protein kinase activity|protein serine/threonine kinase activity|ATP binding|cytoplasm|cytosol|plasma membrane|phosphatidylinositol 3-kinase complex, class IB|phosphatidylinositol biosynthetic process|endocytosis|infl…	hsa00562,hsa04022,hsa04062,hsa04072,hsa04151,hsa04261,hsa04371,hsa04611,hsa04725,hsa04921,hsa05145,hsa05167	Inositol phosphate metabolism|cGMP-PKG signaling pathway|Chemokine signaling pathway|Phospholipase D signaling pathway|PI3K-Akt signaling pathway|Adrenergic signaling in cardiomyocytes|Apelin signaling pathway|Platelet activation|Cholinergic synapse|Oxytocin signaling pathway|Toxoplasmosis|Kaposi sarcoma-associated herpesvirus infection
PIK3R5	7.35017	14.0416	0.658767	0.0469155	-4.41379	2.52e-06	0.000379855	Down	0.261381	0.132558	0.209923	0.0147453	0	0.0138925	GeneID:23533,Genbank:NM_001251852.1,HGNC:HGNC:30035,MIM:611317	phosphoinositide-3-kinase regulatory subunit 5		GO:0005634,GO:0005737,GO:0005815,GO:0005829,GO:0005886,GO:0005942,GO:0005944,GO:0006661,GO:0007186,GO:0014065,GO:0016020,GO:0030168,GO:0031683,GO:0043406,GO:0046934,GO:0046935,GO:0051897	nucleus|cytoplasm|microtubule organizing center|cytosol|plasma membrane|phosphatidylinositol 3-kinase complex|phosphatidylinositol 3-kinase complex, class IB|phosphatidylinositol biosynthetic process|G-protein coupled receptor signaling pathway|phosphatidylinositol 3-kinase signaling|membrane|platelet activation|G-protein beta/gamma-subunit complex binding|positive regulation of MAP kinase activi…	hsa04022,hsa04062,hsa04072,hsa04151,hsa04261,hsa04371,hsa04611,hsa04725,hsa04921,hsa05145,hsa05167	cGMP-PKG signaling pathway|Chemokine signaling pathway|Phospholipase D signaling pathway|PI3K-Akt signaling pathway|Adrenergic signaling in cardiomyocytes|Apelin signaling pathway|Platelet activation|Cholinergic synapse|Oxytocin signaling pathway|Toxoplasmosis|Kaposi sarcoma-associated herpesvirus infection
PKP1	13.6382	8.61201	18.6643	2.16724	1.11586	0.0276561	0.43191	Up	0.0349441	0.157133	0.123052	0.249699	0.251662	0.188206	GeneID:5317,Genbank:NM_000299.3,HGNC:HGNC:9023,MIM:601975	plakophilin 1		GO:0001533,GO:0004871,GO:0005521,GO:0005634,GO:0005654,GO:0005882,GO:0005886,GO:0007155,GO:0007165,GO:0010628,GO:0019215,GO:0030057,GO:0030280,GO:0031424,GO:0043231,GO:0043312,GO:0045110,GO:0070062,GO:0070268,GO:0098609,GO:0101003,GO:1902373,GO:1990124	cornified envelope|signal transducer activity|lamin binding|nucleus|nucleoplasm|intermediate filament|plasma membrane|cell adhesion|signal transduction|positive regulation of gene expression|intermediate filament binding|desmosome|structural constituent of epidermis|keratinization|intracellular membrane-bounded organelle|neutrophil degranulation|intermediate filament bundle assembly|extracellular…
PLBD1	15.5604	31.1207	0	0	#NAME?	6.1e-08	1.39e-05	Down	0.886679	0.664521	1.65755	0	0	0	GeneID:79887,Genbank:NM_024829.5,HGNC:HGNC:26215	phospholipase B domain containing 1		GO:0004622,GO:0004623,GO:0005615,GO:0005764,GO:0005829,GO:0006644,GO:0016042,GO:0036149,GO:0036151,GO:0036152	lysophospholipase activity|phospholipase A2 activity|extracellular space|lysosome|cytosol|phospholipid metabolic process|lipid catabolic process|phosphatidylinositol acyl-chain remodeling|phosphatidylcholine acyl-chain remodeling|phosphatidylethanolamine acyl-chain remodeling
PLEK	13.2608	25.8629	0.658767	0.0254715	-5.29497	5.05e-12	2.71e-09	Down	0.667393	0.428723	0.705049	0.0238448	0	0.0224657	GeneID:5341,Genbank:NM_002664.2,HGNC:HGNC:9070,MIM:173570	pleckstrin		GO:0002244,GO:0002576,GO:0005080,GO:0005576,GO:0005737,GO:0005829,GO:0006904,GO:0007229,GO:0010572,GO:0010920,GO:0010925,GO:0016020,GO:0030030,GO:0030836,GO:0030845,GO:0030866,GO:0031529,GO:0031532,GO:0032233,GO:0032587,GO:0033625,GO:0042803,GO:0043325,GO:0045744,GO:0046488,GO:0050849,GO:0060305,GO:0070493,GO:0070527,GO:0070528,GO:0070560	hematopoietic progenitor cell differentiation|platelet degranulation|protein kinase C binding|extracellular region|cytoplasm|cytosol|vesicle docking involved in exocytosis|integrin-mediated signaling pathway|positive regulation of platelet activation|negative regulation of inositol phosphate biosynthetic process|positive regulation of inositol-polyphosphate 5-phosphatase activity|membrane|cell pr…
PLIN2	12.5223	17.0293	8.01535	0.470681	-1.08718	0.0391484	0.507867	Down	0.455488	0.438898	0.534653	0.287185	0.231555	0.162345	GeneID:123,Genbank:XM_017014259.2,HGNC:HGNC:248,MIM:103195	perilipin 2		GO:0005576,GO:0005634,GO:0005783,GO:0005811,GO:0005829,GO:0005886,GO:0014070,GO:0015909,GO:0019216,GO:0019915,GO:0042493	extracellular region|nucleus|endoplasmic reticulum|lipid droplet|cytosol|plasma membrane|response to organic cyclic compound|long-chain fatty acid transport|regulation of lipid metabolic process|lipid storage|response to drug	hsa03320	PPAR signaling pathway
PLXDC2	6.49691	12.9938	0	0	#NAME?	4.11e-06	0.000568216	Down	0.0450035	0.03548	0.0864414	0	0	0	GeneID:84898,Genbank:XM_011519750.2,HGNC:HGNC:21013,MIM:606827	plexin domain containing 2		GO:0016021,GO:0070062	integral component of membrane|extracellular exosome
PLXNC1	7.66548	14.3337	0.99721	0.0695708	-3.84537	0.000130497	0.011663	Down	0.0585465	0.0676969	0.137444	0.0062753	0.00632464	0.00591236	GeneID:10154,Genbank:NM_005761.2,HGNC:HGNC:9106,MIM:604259	plexin C1		GO:0005102,GO:0005886,GO:0007155,GO:0007162,GO:0008360,GO:0016020,GO:0016021,GO:0017154,GO:0043087,GO:0050772	receptor binding|plasma membrane|cell adhesion|negative regulation of cell adhesion|regulation of cell shape|membrane|integral component of membrane|semaphorin receptor activity|regulation of GTPase activity|positive regulation of axonogenesis	hsa04360	Axon guidance
POU2AF1	1.48741	2.97481	0	0	#NAME?	0.0390869	0.507867	Down	0.0563972	0.0217372	0.0264797	0	0	0	GeneID:5450,Genbank:XM_006718860.4,HGNC:HGNC:9211,MIM:601206	POU class 2 associating factor 1	other
PPBP	12.3013	23.9253	0.677245	0.0283067	-5.14271	0.00107561	0.062638	Down	0.970877	0.514534	2.16528	0.0520317	0.0524408	0	GeneID:5473,Genbank:NM_002704.3,HGNC:HGNC:9240,MIM:121010	pro-platelet basic protein				hsa04060,hsa04062	Cytokine-cytokine receptor interaction|Chemokine signaling pathway
PPP1R16B	2.36556	4.73111	0	0	#NAME?	0.00480728	0.173073	Down	0.0261457	0.041989	0.0613797	0	0	0	GeneID:26051,Genbank:NM_015568.3,HGNC:HGNC:15850,MIM:613275	protein phosphatase 1 regulatory subunit 16B		GO:0001938,GO:0005634,GO:0005886,GO:0014066,GO:0016607,GO:0019888,GO:0035304,GO:0035307,GO:0035308,GO:0042995,GO:0048471,GO:0051489,GO:0061028,GO:1902309,GO:1903589	positive regulation of endothelial cell proliferation|nucleus|plasma membrane|regulation of phosphatidylinositol 3-kinase signaling|nuclear speck|protein phosphatase regulator activity|regulation of protein dephosphorylation|positive regulation of protein dephosphorylation|negative regulation of protein dephosphorylation|cell projection|perinuclear region of cytoplasm|regulation of filopodium ass…
PRF1	15.2199	30.4397	0	0	#NAME?	7.84e-07	0.000130138	Down	0.473298	0.624081	1.28656	0	0	0	GeneID:5551,Genbank:NM_005041.5,HGNC:HGNC:9360,MIM:170280	perforin 1				hsa04210,hsa04650,hsa04940,hsa05320,hsa05330,hsa05332,hsa05416	Apoptosis|Natural killer cell mediated cytotoxicity|Type I diabetes mellitus|Autoimmune thyroid disease|Allograft rejection|Graft-versus-host disease|Viral myocarditis
PRKCB	9.80196	19.6039	0	0	#NAME?	7.14e-11	2.89e-08	Down	0.126672	0.137316	0.223032	0	0	0	GeneID:5579,Genbank:NM_002738.6,HGNC:HGNC:9395,MIM:176970	protein kinase C beta				hsa01521,hsa04010,hsa04012,hsa04014,hsa04015,hsa04020,hsa04062,hsa04064,hsa04066,hsa04070,hsa04071,hsa04150,hsa04270,hsa04310,hsa04370,hsa04510,hsa04540,hsa04650,hsa04662,hsa04666,hsa04670,hsa04713,hsa04720,hsa04723,hsa04724,hsa04725,hsa04726,hsa04727,hsa04728,hsa04730,hsa04750,hsa04911,hsa04912,hsa04916,hsa04918,hsa04919,hsa04921,hsa04925,hsa04928,hsa04931,hsa04933,hsa04960,hsa04961,hsa04970,hsa…	EGFR tyrosine kinase inhibitor resistance|MAPK signaling pathway|ErbB signaling pathway|Ras signaling pathway|Rap1 signaling pathway|Calcium signaling pathway|Chemokine signaling pathway|NF-kappa B signaling pathway|HIF-1 signaling pathway|Phosphatidylinositol signaling system|Sphingolipid signaling pathway|mTOR signaling pathway|Vascular smooth muscle contraction|Wnt signaling pathway|VEGF signa…
PROK2	2.5043	5.00861	0	0	#NAME?	0.00326035	0.132953	Down	0.176535	0.170106	0.207218	0	0	0	GeneID:60675,Genbank:NM_021935.3,HGNC:HGNC:18455,MIM:607002	prokineticin 2		GO:0000187,GO:0001525,GO:0001664,GO:0005576,GO:0005623,GO:0006935,GO:0006954,GO:0007186,GO:0007204,GO:0007218,GO:0007283,GO:0007623,GO:0008283,GO:0008284,GO:0019233,GO:0043066,GO:0045765,GO:0045987	activation of MAPK activity|angiogenesis|G-protein coupled receptor binding|extracellular region|cell|chemotaxis|inflammatory response|G-protein coupled receptor signaling pathway|positive regulation of cytosolic calcium ion concentration|neuropeptide signaling pathway|spermatogenesis|circadian rhythm|cell proliferation|positive regulation of cell proliferation|sensory perception of pain|negative…
PTGER2	3.76093	6.84461	0.677245	0.0989458	-3.33722	0.00597297	0.198697	Down	0.204667	0.0739548	0.270269	0.0274215	0.0276372	0	GeneID:5732,Genbank:NM_000956.3,HGNC:HGNC:9594,MIM:176804	prostaglandin E receptor 2				hsa04024,hsa04080,hsa04750,hsa04924,hsa05163,hsa05200	cAMP signaling pathway|Neuroactive ligand-receptor interaction|Inflammatory mediator regulation of TRP channels|Renin secretion|Human cytomegalovirus infection|Pathways in cancer
PTPRC	53.053	106.106	0	0	#NAME?	1.59e-08	4.13e-06	Down	0.693934	0.733669	1.78747	0	0	0	GeneID:5788,Genbank:NM_002838.4,HGNC:HGNC:9666,MIM:151460	protein tyrosine phosphatase, receptor type C				hsa04514,hsa04660,hsa04666,hsa05340	Cell adhesion molecules (CAMs)|T cell receptor signaling pathway|Fc gamma R-mediated phagocytosis|Primary immunodeficiency
PUS10	27.7829	16.3369	39.2289	2.40124	1.26378	0.000317457	0.0246208	Up	0.192496	0.12984	0.169465	0.381705	0.436694	0.379068	GeneID:150962,Genbank:XM_011532574.3,HGNC:HGNC:26505,MIM:612787	pseudouridylate synthase 10		GO:0003723,GO:0009982,GO:0031119	RNA binding|pseudouridine synthase activity|tRNA pseudouridine synthesis
QPCT	2.35835	4.7167	0	0	#NAME?	0.00483592	0.173352	Down	0.223535	0.107697	0.218656	0	0	0	GeneID:25797,Genbank:NM_012413.3,HGNC:HGNC:9753,MIM:607065	glutaminyl-peptide cyclotransferase		GO:0005576,GO:0006464,GO:0008270,GO:0016603,GO:0017186,GO:0035580,GO:0043312,GO:0070062,GO:1904724,GO:1904813	extracellular region|cellular protein modification process|zinc ion binding|glutaminyl-peptide cyclotransferase activity|peptidyl-pyroglutamic acid biosynthetic process, using glutaminyl-peptide cyclotransferase|specific granule lumen|neutrophil degranulation|extracellular exosome|tertiary granule lumen|ficolin-1-rich granule lumen
RAB37	3.97697	7.61513	0.338802	0.0444907	-4.49035	0.0057437	0.193857	Down	0.100843	0.0647798	0.236739	0.0180147	0	0	GeneID:326624,Genbank:NM_175738.4,HGNC:HGNC:30268,MIM:609956	RAB37, member RAS oncogene family		GO:0003924,GO:0005525,GO:0005768,GO:0005793,GO:0005886,GO:0006904,GO:0008021,GO:0009306,GO:0017157,GO:0030667,GO:0035577,GO:0035579,GO:0043312,GO:0072659	GTPase activity|GTP binding|endosome|endoplasmic reticulum-Golgi intermediate compartment|plasma membrane|vesicle docking involved in exocytosis|synaptic vesicle|protein secretion|regulation of exocytosis|secretory granule membrane|azurophil granule membrane|specific granule membrane|neutrophil degranulation|protein localization to plasma membrane
RASAL3	4.4225	8.845	0	0	#NAME?	0.00218747	0.102269	Down	0.0333316	0.176647	0.254311	0	0	0	GeneID:64926,Genbank:NM_022904.2,HGNC:HGNC:26129,MIM:616561	RAS protein activator like 3		GO:0000165,GO:0005096,GO:0005737,GO:0005829,GO:0005938,GO:0016020,GO:0031235,GO:0046580,GO:0051142,GO:0070062,GO:0098562	MAPK cascade|GTPase activator activity|cytoplasm|cytosol|cell cortex|membrane|intrinsic component of the cytoplasmic side of the plasma membrane|negative regulation of Ras protein signal transduction|positive regulation of NK T cell proliferation|extracellular exosome|cytoplasmic side of membrane	hsa04014	Ras signaling pathway
RASGRP1	2.3887	4.77741	0	0	#NAME?	0.0047171	0.170935	Down	0.0252324	0.0607834	0.103662	0	0	0	GeneID:10125,Genbank:NM_001306086.1,HGNC:HGNC:9878,MIM:603962	RAS guanyl releasing protein 1		GO:0000139,GO:0000165,GO:0001786,GO:0001816,GO:0001934,GO:0002437,GO:0005085,GO:0005088,GO:0005096,GO:0005509,GO:0005789,GO:0005794,GO:0005829,GO:0005886,GO:0007165,GO:0007265,GO:0008270,GO:0008289,GO:0014066,GO:0016020,GO:0019992,GO:0030154,GO:0031210,GO:0032252,GO:0032725,GO:0032760,GO:0032825,GO:0033089,GO:0042629,GO:0042803,GO:0043303,GO:0043406,GO:0043547,GO:0045954,GO:0046330,GO:0046579,GO:…	Golgi membrane|MAPK cascade|phosphatidylserine binding|cytokine production|positive regulation of protein phosphorylation|inflammatory response to antigenic stimulus|guanyl-nucleotide exchange factor activity|Ras guanyl-nucleotide exchange factor activity|GTPase activator activity|calcium ion binding|endoplasmic reticulum membrane|Golgi apparatus|cytosol|plasma membrane|signal transduction|Ras pr…	hsa04010,hsa04014,hsa04611,hsa04660,hsa05200	MAPK signaling pathway|Ras signaling pathway|Platelet activation|T cell receptor signaling pathway|Pathways in cancer
RASGRP4	5.74878	11.4976	0	0	#NAME?	1.27e-06	0.000200666	Down	0.197162	0.189981	0.324002	0	0	0	GeneID:115727,Genbank:NM_001146202.1,HGNC:HGNC:18958,MIM:607320	RAS guanyl releasing protein 4		GO:0000165,GO:0005088,GO:0005509,GO:0005829,GO:0005886,GO:0007169,GO:0007202,GO:0007264,GO:0008277,GO:0008283,GO:0009991,GO:0016020,GO:0019992,GO:0030099,GO:0030742,GO:0046579,GO:1904628	MAPK cascade|Ras guanyl-nucleotide exchange factor activity|calcium ion binding|cytosol|plasma membrane|transmembrane receptor protein tyrosine kinase signaling pathway|activation of phospholipase C activity|small GTPase mediated signal transduction|regulation of G-protein coupled receptor protein signaling pathway|cell proliferation|response to extracellular stimulus|membrane|diacylglycerol bind…	hsa04010,hsa04014,hsa05200	MAPK signaling pathway|Ras signaling pathway|Pathways in cancer
RASSF2	14.9718	29.6052	0.338443	0.0114319	-6.45079	7.91e-15	7.3e-12	Down	0.272585	0.304682	0.435147	0	0.0117787	0	GeneID:9770,Genbank:XM_017028153.1,HGNC:HGNC:9883,MIM:609492	Ras association domain family member 2				hsa04392	Hippo signaling pathway - multiple species
RCSD1	19.0825	28.9447	9.22022	0.318546	-1.65043	0.000186482	0.0157109	Down	0.34721	0.267651	0.434726	0.0868365	0.0875194	0.163628	GeneID:92241,Genbank:NM_001322923.1,HGNC:HGNC:28310,MIM:610579	RCSD domain containing 1		GO:0003009,GO:0005884,GO:0051015,GO:0071474	skeletal muscle contraction|actin filament|actin filament binding|cellular hyperosmotic response
RGPD5	51.3833	68.8599	33.9066	0.492399	-1.0221	6.19e-05	0.00629892	Down	0.427397	0.543139	0.363536	0.25229	0.200742	0.212678	GeneID:84220,Genbank:XM_006712794.4,HGNC:HGNC:32418,MIM:612708	RANBP2-like and GRIP domain containing 5		GO:0005737,GO:0046907	cytoplasm|intracellular transport	hsa03013	RNA transport
RGS18	7.32877	14.6575	0	0	#NAME?	7.45e-07	0.000124927	Down	0.197766	0.207887	0.422069	0	0	0	GeneID:64407,Genbank:NM_130782.2,HGNC:HGNC:14261,MIM:607192	regulator of G protein signaling 18		GO:0005096,GO:0005737,GO:0005886,GO:0007186,GO:0008277,GO:0009968	GTPase activator activity|cytoplasm|plasma membrane|G-protein coupled receptor signaling pathway|regulation of G-protein coupled receptor protein signaling pathway|negative regulation of signal transduction
RIPOR2	32.24	53.173	11.307	0.212646	-2.23347	1.02e-05	0.0012226	Down	0.322065	0.303588	0.542407	0.0675401	0.105889	0.0777747	GeneID:9750,Genbank:NM_001286445.2,HGNC:HGNC:13872,MIM:611410	RHO family interacting cell polarization regulator 2		GO:0005737,GO:0005856,GO:0006935,GO:0007155,GO:0007162,GO:0007605,GO:0016324,GO:0030175,GO:0032420,GO:0035024,GO:0042130,GO:0042802,GO:0045184,GO:0045663,GO:0048741,GO:0051260,GO:0051491,GO:0060088,GO:0060171,GO:0071158,GO:0071260,GO:0071889,GO:0090023,GO:1901673,GO:1901741,GO:1903904,GO:1905872,GO:1990869,GO:2000114,GO:2000391,GO:2000405,GO:2001107	cytoplasm|cytoskeleton|chemotaxis|cell adhesion|negative regulation of cell adhesion|sensory perception of sound|apical plasma membrane|filopodium|stereocilium|negative regulation of Rho protein signal transduction|negative regulation of T cell proliferation|identical protein binding|establishment of protein localization|positive regulation of myoblast differentiation|skeletal muscle fiber develo…
RNASE6	2.68935	5.37869	0	0	#NAME?	0.00212807	0.100913	Down	0.275377	0.265347	0.387886	0	0	0	GeneID:6039,Genbank:XM_017021567.1,HGNC:HGNC:10048,MIM:601981	ribonuclease A family member k6		GO:0003676,GO:0004519,GO:0004540,GO:0005576,GO:0005615,GO:0005622,GO:0006401,GO:0006952,GO:0019730,GO:0019731,GO:0031410,GO:0045087,GO:0050829,GO:0050830,GO:0051607,GO:0061844,GO:0070062,GO:0090501	nucleic acid binding|endonuclease activity|ribonuclease activity|extracellular region|extracellular space|intracellular|RNA catabolic process|defense response|antimicrobial humoral response|antibacterial humoral response|cytoplasmic vesicle|innate immune response|defense response to Gram-negative bacterium|defense response to Gram-positive bacterium|defense response to virus|antimicrobial humoral…
RNF112	7.36859	3.73092	11.0063	2.95002	1.56072	0.0260984	0.420892	Up	0.0509136	0.00817654	0.0398417	0.100048	0.119168	0.0771232	GeneID:7732,Genbank:XM_006721571.4,HGNC:HGNC:12968,MIM:601237	ring finger protein 112		GO:0003924,GO:0005525,GO:0005634,GO:0005737,GO:0008270,GO:0016021,GO:0045666,GO:0045687,GO:0071158	GTPase activity|GTP binding|nucleus|cytoplasm|zinc ion binding|integral component of membrane|positive regulation of neuron differentiation|positive regulation of glial cell differentiation|positive regulation of cell cycle arrest
RPRM	12.9643	6.53192	19.3967	2.96952	1.57023	0.00338422	0.136995	Up	0.172527	0.457169	0.253141	0.924615	1.16486	0.56624	GeneID:56475,Genbank:NM_019845.2,HGNC:HGNC:24201,MIM:612171	reprimo, TP53 dependent G2 arrest mediator homolog				hsa04115	p53 signaling pathway
RPS4Y1	4.90895	9.8179	0	0	#NAME?	9.84e-06	0.00119248	Down	0.63659	0.545248	0.996309	0	0	0	GeneID:6192,Genbank:NM_001008.3,HGNC:HGNC:10425,MIM:470000	ribosomal protein S4, Y-linked 1		GO:0000184,GO:0003723,GO:0003735,GO:0005634,GO:0005654,GO:0005829,GO:0005844,GO:0006364,GO:0006412,GO:0006413,GO:0006614,GO:0007275,GO:0016020,GO:0019083,GO:0019843,GO:0022627	nuclear-transcribed mRNA catabolic process, nonsense-mediated decay|RNA binding|structural constituent of ribosome|nucleus|nucleoplasm|cytosol|polysome|rRNA processing|translation|translational initiation|SRP-dependent cotranslational protein targeting to membrane|multicellular organism development|membrane|viral transcription|rRNA binding|cytosolic small ribosomal subunit	hsa03010	Ribosome
RUNX3	8.42248	16.5062	0.338802	0.0205258	-5.60642	3.09e-08	7.43e-06	Down	0.193987	0.186922	0.288424	0.0138617	0	0	GeneID:864,Genbank:NM_001320672.1,HGNC:HGNC:10473,MIM:600210	runt related transcription factor 3	Runt	GO:0000122,GO:0000790,GO:0000977,GO:0000981,GO:0001503,GO:0002062,GO:0003700,GO:0005524,GO:0005634,GO:0005654,GO:0005730,GO:0005737,GO:0005829,GO:0006355,GO:0006357,GO:0006366,GO:0006468,GO:0030097,GO:0043231,GO:0045595,GO:0045786,GO:0045893,GO:0048935,GO:0050680,GO:0071559	negative regulation of transcription from RNA polymerase II promoter|nuclear chromatin|RNA polymerase II regulatory region sequence-specific DNA binding|RNA polymerase II transcription factor activity, sequence-specific DNA binding|ossification|chondrocyte differentiation|DNA binding transcription factor activity|ATP binding|nucleus|nucleoplasm|nucleolus|cytoplasm|cytosol|regulation of transcript…	hsa04658,hsa05169	Th1 and Th2 cell differentiation|Epstein-Barr virus infection
S100A12	15.5667	31.1333	0	0	#NAME?	1.09e-13	7.57e-11	Down	3.81225	3.41102	6.07299	0	0	0	GeneID:6283,Genbank:NM_005621.1,HGNC:HGNC:10489,MIM:603112	S100 calcium binding protein A12		GO:0002548,GO:0005507,GO:0005509,GO:0005576,GO:0005634,GO:0005737,GO:0005829,GO:0005856,GO:0005886,GO:0006805,GO:0006954,GO:0008270,GO:0030593,GO:0031640,GO:0034774,GO:0042742,GO:0043123,GO:0043312,GO:0043406,GO:0045087,GO:0045576,GO:0050663,GO:0050729,GO:0050786,GO:0050832,GO:0051092,GO:0061844	monocyte chemotaxis|copper ion binding|calcium ion binding|extracellular region|nucleus|cytoplasm|cytosol|cytoskeleton|plasma membrane|xenobiotic metabolic process|inflammatory response|zinc ion binding|neutrophil chemotaxis|killing of cells of other organism|secretory granule lumen|defense response to bacterium|positive regulation of I-kappaB kinase/NF-kappaB signaling|neutrophil degranulation|p…
S100A8	106.476	211.973	0.978732	0.00461725	-7.75875	4.88e-53	4.05e-49	Down	18.3524	16.505	23.1834	0.0936714	0	0.176508	GeneID:6279,Genbank:NM_001319198.1,HGNC:HGNC:10498,MIM:123885	S100 calcium binding protein A8				hsa04657	IL-17 signaling pathway
S100A9	214	412.366	15.634	0.0379128	-4.72117	2.54e-14	1.92e-11	Down	41.2349	35.8127	65.1809	1.41432	2.37574	1.66566	GeneID:6280,Genbank:NM_002965.3,HGNC:HGNC:10499,MIM:123886	S100 calcium binding protein A9				hsa04657	IL-17 signaling pathway
S1PR5	3.15142	5.96404	0.338802	0.0568075	-4.13777	0.00448416	0.167999	Down	0.176943	0.146142	0.148355	0.0270938	0	0	GeneID:53637,Genbank:NM_001166215.1,HGNC:HGNC:14299,MIM:605146	sphingosine-1-phosphate receptor 5		GO:0005886,GO:0007186,GO:0016021,GO:0038036,GO:0045664	plasma membrane|G-protein coupled receptor signaling pathway|integral component of membrane|sphingosine-1-phosphate receptor activity|regulation of neuron differentiation	hsa04071,hsa04080	Sphingolipid signaling pathway|Neuroactive ligand-receptor interaction
SAMD3	2.5043	5.00861	0	0	#NAME?	0.00326035	0.132953	Down	0.0854157	0.0823047	0.100261	0	0	0	GeneID:154075,Genbank:NM_001258275.2,HGNC:HGNC:21574	sterile alpha motif domain containing 3
SAMSN1	4.02951	7.38214	0.676886	0.0916924	-3.44705	0.00313277	0.129662	Down	0.120556	0.116165	0.161724	0	0.0372096	0	GeneID:64092,Genbank:NM_001256370.1,HGNC:HGNC:10528,MIM:607978	SAM domain, SH3 domain and nuclear localization signals 1		GO:0001726,GO:0001784,GO:0002820,GO:0003723,GO:0005634,GO:0005829,GO:0005886,GO:0050732,GO:0050869	ruffle|phosphotyrosine residue binding|negative regulation of adaptive immune response|RNA binding|nucleus|cytosol|plasma membrane|negative regulation of peptidyl-tyrosine phosphorylation|negative regulation of B cell activation
SASH3	10.07	20.1399	0	0	#NAME?	2.57e-08	6.37e-06	Down	0.228525	0.500458	0.585258	0	0	0	GeneID:54440,Genbank:NM_018990.3,HGNC:HGNC:15975,MIM:300441	SAM and SH3 domain containing 3		GO:0002639,GO:0002726,GO:0005634,GO:0005737,GO:0030890,GO:0032729,GO:0032733,GO:0032743,GO:0032753,GO:0032760,GO:0042102,GO:0043372,GO:0046622,GO:0048873	positive regulation of immunoglobulin production|positive regulation of T cell cytokine production|nucleus|cytoplasm|positive regulation of B cell proliferation|positive regulation of interferon-gamma production|positive regulation of interleukin-10 production|positive regulation of interleukin-2 production|positive regulation of interleukin-4 production|positive regulation of tumor necrosis fact…
SCIMP	2.39667	4.79335	0	0	#NAME?	0.00468667	0.170611	Down	0.0447965	0.0575533	0.122692	0	0	0	GeneID:388325,Genbank:NM_001271842.1,HGNC:HGNC:33504,MIM:614406	SLP adaptor and CSK interacting membrane protein		GO:0001772,GO:0016020,GO:0016021,GO:0031256,GO:0031259,GO:0070374,GO:0097197	immunological synapse|membrane|integral component of membrane|leading edge membrane|uropod membrane|positive regulation of ERK1 and ERK2 cascade|tetraspanin-enriched microdomain
SELL	39.0683	78.1366	0	0	#NAME?	1.48e-15	1.45e-12	Down	1.50693	1.87764	2.98872	0	0	0	GeneID:6402,Genbank:NM_000655.4,HGNC:HGNC:10720,MIM:153240	selectin L				hsa04514	Cell adhesion molecules (CAMs)
SEMA4A	8.26572	12.5423	3.9892	0.318061	-1.65263	0.0130169	0.301908	Down	0.172223	0.282115	0.222371	0.0922983	0.0558145	0.0695681	GeneID:64218,Genbank:XM_011509871.3,HGNC:HGNC:10729,MIM:607292	semaphorin 4A		GO:0001525,GO:0005615,GO:0005634,GO:0005829,GO:0005886,GO:0007409,GO:0008360,GO:0010594,GO:0016020,GO:0016021,GO:0016525,GO:0043231,GO:0045063,GO:0050919,GO:0071526	angiogenesis|extracellular space|nucleus|cytosol|plasma membrane|axonogenesis|regulation of cell shape|regulation of endothelial cell migration|membrane|integral component of membrane|negative regulation of angiogenesis|intracellular membrane-bounded organelle|T-helper 1 cell differentiation|negative chemotaxis|semaphorin-plexin signaling pathway	hsa04360	Axon guidance
SERPINA1	60.6906	103.168	18.2136	0.176544	-2.5019	0.000704576	0.0469633	Down	1.09477	1.51841	2.76479	0.284467	0.304623	0.36852	GeneID:5265,Genbank:NM_001002235.2,HGNC:HGNC:8941,MIM:107400	serpin family A member 1				hsa04610	Complement and coagulation cascades
SERPINB9	3.57559	6.81273	0.338443	0.049678	-4.33125	0.00201626	0.0984231	Down	0.0831726	0.0667861	0.146442	0	0.0149749	0	GeneID:5272,Genbank:NM_004155.5,HGNC:HGNC:8955,MIM:601799	serpin family B member 9		GO:0002020,GO:0002448,GO:0004867,GO:0005615,GO:0005622,GO:0005634,GO:0005654,GO:0005737,GO:0005794,GO:0005829,GO:0006955,GO:0009617,GO:0010628,GO:0010951,GO:0016020,GO:0033668,GO:0042270,GO:0043027,GO:0043066,GO:0070062,GO:0071391	protease binding|mast cell mediated immunity|serine-type endopeptidase inhibitor activity|extracellular space|intracellular|nucleus|nucleoplasm|cytoplasm|Golgi apparatus|cytosol|immune response|response to bacterium|positive regulation of gene expression|negative regulation of endopeptidase activity|membrane|negative regulation by symbiont of host apoptotic process|protection from natural killer …	hsa05146	Amoebiasis
SH2D1A	1.55685	3.11369	0	0	#NAME?	0.0369717	0.499689	Down	0.0504146	0.0485784	0.147942	0	0	0	GeneID:4068,Genbank:NM_002351.4,HGNC:HGNC:10820,MIM:300490	SH2 domain containing 1A				hsa04650,hsa05162	Natural killer cell mediated cytotoxicity|Measles
SH3BGRL	8.15262	14.0097	2.29555	0.163854	-2.60952	0.000344885	0.0263781	Down	0.440603	0.299686	0.395491	0.02778	0.0559969	0.104693	GeneID:6451,Genbank:NM_003022.2,HGNC:HGNC:10823,MIM:300190	SH3 domain binding glutamate rich protein like		GO:0005070,GO:0005615,GO:0005634,GO:0005737,GO:0017124,GO:0070062	SH3/SH2 adaptor activity|extracellular space|nucleus|cytoplasm|SH3 domain binding|extracellular exosome
SH3GL3	14.7375	20.8765	8.59841	0.41187	-1.27974	0.0072765	0.219978	Down	0.171064	0.268939	0.147955	0.0579016	0.0875353	0.100013	GeneID:6457,Genbank:XM_011521889.1,HGNC:HGNC:10832,MIM:603362	SH3 domain containing GRB2 like 3, endophilin A3		GO:0006897,GO:0007165,GO:0007417,GO:0008022,GO:0008289,GO:0031901,GO:0042802,GO:0070062	endocytosis|signal transduction|central nervous system development|protein C-terminus binding|lipid binding|early endosome membrane|identical protein binding|extracellular exosome	hsa04144	Endocytosis
SIDT1	1.71874	3.43748	0	0	#NAME?	0.0245725	0.416578	Down	0.0356309	0.0228888	0.0697062	0	0	0	GeneID:54847,Genbank:XM_017006665.2,HGNC:HGNC:25967,MIM:606816	SID1 transmembrane family member 1		GO:0003723,GO:0016021,GO:0033227,GO:0051033	RNA binding|integral component of membrane|dsRNA transport|RNA transmembrane transporter activity
SIGLEC10	1.97233	3.94465	0	0	#NAME?	0.0115097	0.284519	Down	0.0747752	0.0900648	0.0658286	0	0	0	GeneID:89790,Genbank:NM_001171161.1,HGNC:HGNC:15620,MIM:606091	sialic acid binding Ig like lectin 10
SIGLEC14	2.60562	5.21125	0	0	#NAME?	0.011138	0.280938	Down	0.0733772	0.0117841	0.114841	0	0	0	GeneID:100049587,Genbank:XM_017026113.2,HGNC:HGNC:32926	sialic acid binding Ig like lectin 14		GO:0005886,GO:0007155,GO:0016021,GO:0030246,GO:0043312,GO:0045087,GO:0070821,GO:0101003	plasma membrane|cell adhesion|integral component of membrane|carbohydrate binding|neutrophil degranulation|innate immune response|tertiary granule membrane|ficolin-1-rich granule membrane
SIGLEC5	1.74189	3.48378	0	0	#NAME?	0.0255093	0.420892	Down	0.0411191	0.0396215	0.144797	0	0	0	GeneID:8778,Genbank:XM_017027419.1,HGNC:HGNC:10874,MIM:604200	sialic acid binding Ig like lectin 5
SIGLEC9	2.42779	4.85558	0	0	#NAME?	0.00804248	0.235235	Down	0.0418055	0.0402829	0.130857	0	0	0	GeneID:27180,Genbank:NM_001198558.1,HGNC:HGNC:10878,MIM:605640	sialic acid binding Ig like lectin 9
SKAP1	2.20442	4.40885	0	0	#NAME?	0.00722284	0.219556	Down	0.154247	0.0495429	0.150879	0	0	0	GeneID:8631,Genbank:XM_017025259.1,HGNC:HGNC:15605,MIM:604969	src kinase associated phosphoprotein 1		GO:0002250,GO:0005070,GO:0005634,GO:0005737,GO:0005829,GO:0005886,GO:0005911,GO:0017124,GO:0019901,GO:0019903,GO:0032403,GO:0042101,GO:0042169,GO:0045785,GO:0045893,GO:0045944,GO:0050852,GO:0072659	adaptive immune response|SH3/SH2 adaptor activity|nucleus|cytoplasm|cytosol|plasma membrane|cell-cell junction|SH3 domain binding|protein kinase binding|protein phosphatase binding|protein complex binding|T cell receptor complex|SH2 domain binding|positive regulation of cell adhesion|positive regulation of transcription, DNA-templated|positive regulation of transcription from RNA polymerase II pr…	hsa04015	Rap1 signaling pathway
SLA2	2.01938	4.03877	0	0	#NAME?	0.011068	0.280023	Down	0.117567	0.0377616	0.0920001	0	0	0	GeneID:84174,Genbank:NM_175077.2,HGNC:HGNC:17329,MIM:606577	Src like adaptor 2		GO:0000122,GO:0004715,GO:0005070,GO:0005102,GO:0005654,GO:0005737,GO:0005770,GO:0005794,GO:0005886,GO:0007169,GO:0010008,GO:0016477,GO:0019724,GO:0030154,GO:0030522,GO:0031234,GO:0038083,GO:0042110,GO:0042127,GO:0043231,GO:0045087,GO:0047485,GO:0050776,GO:0050849,GO:0050851,GO:0050869	negative regulation of transcription from RNA polymerase II promoter|non-membrane spanning protein tyrosine kinase activity|SH3/SH2 adaptor activity|receptor binding|nucleoplasm|cytoplasm|late endosome|Golgi apparatus|plasma membrane|transmembrane receptor protein tyrosine kinase signaling pathway|endosome membrane|cell migration|B cell mediated immunity|cell differentiation|intracellular recepto…
SLAMF6	3.20538	6.41077	0	0	#NAME?	0.000611912	0.0419666	Down	0.085681	0.144481	0.201145	0	0	0	GeneID:114836,Genbank:XM_017000217.1,HGNC:HGNC:21392,MIM:606446	SLAM family member 6		GO:0005886,GO:0016021,GO:0032729,GO:0032740,GO:0045087,GO:0045954,GO:0050776,GO:0070062,GO:0072540	plasma membrane|integral component of membrane|positive regulation of interferon-gamma production|positive regulation of interleukin-17 production|innate immune response|positive regulation of natural killer cell mediated cytotoxicity|regulation of immune response|extracellular exosome|T-helper 17 cell lineage commitment
SLAMF7	3.27393	6.54786	0	0	#NAME?	0.000441012	0.0322444	Down	0.0983062	0.189451	0.115392	0	0	0	GeneID:57823,Genbank:NM_021181.4,HGNC:HGNC:21394,MIM:606625	SLAM family member 7		GO:0002250,GO:0005886,GO:0007155,GO:0016021,GO:0030101,GO:0042267,GO:0042802,GO:0050776	adaptive immune response|plasma membrane|cell adhesion|integral component of membrane|natural killer cell activation|natural killer cell mediated cytotoxicity|identical protein binding|regulation of immune response
SLC11A1	12.9612	24.9252	0.99721	0.0400081	-4.64356	5.04e-06	0.00066371	Down	0.375514	0.217102	0.581829	0.0160998	0.0162264	0.0151686	GeneID:6556,Genbank:XM_011511684.3,HGNC:HGNC:10907,MIM:600266	solute carrier family 11 member 1		GO:0001818,GO:0001819,GO:0002309,GO:0002369,GO:0002606,GO:0002827,GO:0005384,GO:0005764,GO:0005770,GO:0005886,GO:0005887,GO:0006826,GO:0006828,GO:0006876,GO:0006879,GO:0006909,GO:0006954,GO:0007035,GO:0009617,GO:0010628,GO:0015707,GO:0019730,GO:0030670,GO:0031902,GO:0032147,GO:0032496,GO:0032623,GO:0032632,GO:0032729,GO:0034341,GO:0042060,GO:0042116,GO:0042742,GO:0042803,GO:0042832,GO:0043091,GO:…	negative regulation of cytokine production|positive regulation of cytokine production|T cell proliferation involved in immune response|T cell cytokine production|positive regulation of dendritic cell antigen processing and presentation|positive regulation of T-helper 1 type immune response|manganese ion transmembrane transporter activity|lysosome|late endosome|plasma membrane|integral component o…	hsa04142	Lysosome
SLC40A1	1.88064	3.76127	0	0	#NAME?	0.0163349	0.34102	Down	0.0703206	0.0338797	0.103178	0	0	0	GeneID:30061,Genbank:NM_014585.5,HGNC:HGNC:10909,MIM:604653	solute carrier family 40 member 1		GO:0002260,GO:0003158,GO:0004872,GO:0005381,GO:0005622,GO:0005654,GO:0005737,GO:0005829,GO:0005886,GO:0005887,GO:0006879,GO:0008021,GO:0015093,GO:0016021,GO:0016323,GO:0017046,GO:0034395,GO:0034755,GO:0042802,GO:0043066,GO:0045944,GO:0060345,GO:0060586,GO:0097689,GO:1903988	lymphocyte homeostasis|endothelium development|receptor activity|iron ion transmembrane transporter activity|intracellular|nucleoplasm|cytoplasm|cytosol|plasma membrane|integral component of plasma membrane|cellular iron ion homeostasis|synaptic vesicle|ferrous iron transmembrane transporter activity|integral component of membrane|basolateral plasma membrane|peptide hormone binding|regulation of …	hsa04216,hsa04978	Ferroptosis|Mineral absorption
SLC4A1	2.85666	5.0549	0.658408	0.130251	-2.94063	0.0323781	0.468508	Down	0.0499581	0.0601732	0.0879615	0	0.0134922	0.0126126	GeneID:6521,Genbank:NM_000342.3,HGNC:HGNC:11027,MIM:109270	solute carrier family 4 member 1 (Diego blood group)				hsa04966	Collecting duct acid secretion
SLC6A7	4.72716	1.74189	7.71243	4.42763	2.14653	0.0391985	0.507867	Up	0.0107866	0.0103937	0.0379841	0.0693697	0.151483	0.0435717	GeneID:6534,Genbank:NM_014228.4,HGNC:HGNC:11054,MIM:606205	solute carrier family 6 member 7		GO:0005298,GO:0005328,GO:0005886,GO:0005887,GO:0006810,GO:0015193,GO:0015824,GO:0016020	proline:sodium symporter activity|neurotransmitter:sodium symporter activity|plasma membrane|integral component of plasma membrane|transport|L-proline transmembrane transporter activity|proline transport|membrane
SLC8A1	3.9123	6.48894	1.33565	0.205835	-2.28044	0.0352321	0.488375	Down	0.0374229	0.0360599	0.0790688	0.00802235	0.0161709	0.00755836	GeneID:6546,Genbank:XM_006712083.4,HGNC:HGNC:11068,MIM:182305	solute carrier family 8 member A1		GO:0002026,GO:0002027,GO:0002028,GO:0005432,GO:0005509,GO:0005516,GO:0005654,GO:0005739,GO:0005874,GO:0005886,GO:0005887,GO:0006811,GO:0006883,GO:0006936,GO:0008092,GO:0009749,GO:0010649,GO:0010763,GO:0010881,GO:0010882,GO:0014704,GO:0014829,GO:0021537,GO:0030018,GO:0030315,GO:0030501,GO:0030506,GO:0033198,GO:0034614,GO:0035725,GO:0035902,GO:0035994,GO:0042383,GO:0042542,GO:0043197,GO:0043198,GO:…	regulation of the force of heart contraction|regulation of heart rate|regulation of sodium ion transport|calcium:sodium antiporter activity|calcium ion binding|calmodulin binding|nucleoplasm|mitochondrion|microtubule|plasma membrane|integral component of plasma membrane|ion transport|cellular sodium ion homeostasis|muscle contraction|cytoskeletal protein binding|response to glucose|regulation of …	hsa04020,hsa04022,hsa04260,hsa04261,hsa04371,hsa04740,hsa04961,hsa04974,hsa04978,hsa05410,hsa05412,hsa05414	Calcium signaling pathway|cGMP-PKG signaling pathway|Cardiac muscle contraction|Adrenergic signaling in cardiomyocytes|Apelin signaling pathway|Olfactory transduction|Endocrine and other factor-regulated calcium reabsorption|Protein digestion and absorption|Mineral absorption|Hypertrophic cardiomyopathy (HCM)|Arrhythmogenic right ventricular cardiomyopathy (ARVC)|Dilated cardiomyopathy (DCM)
SLFN11	1.67245	3.34489	0	0	#NAME?	0.0255054	0.420892	Down	0.0577419	0.0222555	0.0406666	0	0	0	GeneID:91607,Genbank:NM_001104590.1,HGNC:HGNC:26633,MIM:614953	schlafen family member 11		GO:0000049,GO:0005524,GO:0005634,GO:0005654,GO:0005829,GO:0016235,GO:0051607,GO:2000134	tRNA binding|ATP binding|nucleus|nucleoplasm|cytosol|aggresome|defense response to virus|negative regulation of G1/S transition of mitotic cell cycle
SLFN13	2.265	4.53	0	0	#NAME?	0.0052326	0.180928	Down	0.0315446	0.0303957	0.0123424	0	0	0	GeneID:146857,Genbank:NM_144682.5,HGNC:HGNC:26481,MIM:614957	schlafen family member 13		GO:0005524,GO:0005622	ATP binding|intracellular
SNX20	2.70529	5.41057	0	0	#NAME?	0.00210014	0.10045	Down	0.0771859	0.0318748	0.077658	0	0	0	GeneID:124460,Genbank:NM_001144972.1,HGNC:HGNC:30390,MIM:613281	sorting nexin 20		GO:0005546,GO:0005654,GO:0005886,GO:0015031,GO:0031901,GO:0032266	phosphatidylinositol-4,5-bisphosphate binding|nucleoplasm|plasma membrane|protein transport|early endosome membrane|phosphatidylinositol-3-phosphate binding
SPI1	12.6068	24.5551	0.658408	0.0268134	-5.2209	9.86e-07	0.000160436	Down	0.508225	0.293829	0.763592	0	0.021961	0.0205294	GeneID:6688,Genbank:NM_003120.2,HGNC:HGNC:11241,MIM:165170	Spi-1 proto-oncogene	ETS			hsa04380,hsa05166,hsa05200,hsa05202,hsa05221	Osteoclast differentiation|Human T-cell leukemia virus 1 infection|Pathways in cancer|Transcriptional misregulation in cancer|Acute myeloid leukemia
SPN	8.76585	16.2145	1.31717	0.0812343	-3.62177	0.00764872	0.228591	Down	0.0684893	0.107242	0.261277	0.00917628	0.00924844	0.0172911	GeneID:6693,Genbank:NM_001030288.3,HGNC:HGNC:11249,MIM:182160	sialophorin		GO:0004888,GO:0005615,GO:0005886,GO:0005887,GO:0006935,GO:0006955,GO:0006968,GO:0007162,GO:0007163,GO:0007165,GO:0009986,GO:0016020,GO:0030544,GO:0031072,GO:0042535,GO:0042742,GO:0050900,GO:0070062	transmembrane signaling receptor activity|extracellular space|plasma membrane|integral component of plasma membrane|chemotaxis|immune response|cellular defense response|negative regulation of cell adhesion|establishment or maintenance of cell polarity|signal transduction|cell surface|membrane|Hsp70 protein binding|heat shock protein binding|positive regulation of tumor necrosis factor biosyntheti…	hsa04514	Cell adhesion molecules (CAMs)
SRGN	51.3774	102.078	0.676886	0.00663107	-7.23654	1.55e-11	7.79e-09	Down	1.70024	1.76274	3.43571	0	0.0464994	0	GeneID:5552,Genbank:XM_024448066.1,HGNC:HGNC:9361,MIM:177040	serglycin		GO:0002576,GO:0005576,GO:0005615,GO:0005794,GO:0008626,GO:0016485,GO:0030502,GO:0031093,GO:0031214,GO:0033364,GO:0033368,GO:0033371,GO:0033373,GO:0033382,GO:0042629,GO:0050710	platelet degranulation|extracellular region|extracellular space|Golgi apparatus|granzyme-mediated apoptotic signaling pathway|protein processing|negative regulation of bone mineralization|platelet alpha granule lumen|biomineral tissue development|mast cell secretory granule organization|protease localization to mast cell secretory granule|T cell secretory granule organization|maintenance of prote…
ST8SIA4	4.43123	8.86247	0	0	#NAME?	3.3e-05	0.00357856	Down	0.0517692	0.0498836	0.104172	0	0	0	GeneID:7903,Genbank:NM_005668.5,HGNC:HGNC:10871,MIM:602547	ST8 alpha-N-acetyl-neuraminide alpha-2,8-sialyltransferase 4
STAT5A	8.73099	12.7593	4.70268	0.368569	-1.43999	0.0259213	0.420892	Down	0.113046	0.20424	0.2488	0.0605839	0.122121	0.02854	GeneID:6776,Genbank:NM_003152.3,HGNC:HGNC:11366,MIM:601511	signal transducer and activator of transcription 5A	STAT			hsa04012,hsa04217,hsa04630,hsa04658,hsa04659,hsa04917,hsa04933,hsa05161,hsa05162,hsa05166,hsa05200,hsa05203,hsa05220,hsa05221,hsa05223	ErbB signaling pathway|Necroptosis|Jak-STAT signaling pathway|Th1 and Th2 cell differentiation|Th17 cell differentiation|Prolactin signaling pathway|AGE-RAGE signaling pathway in diabetic complications|Hepatitis B|Measles|Human T-cell leukemia virus 1 infection|Pathways in cancer|Viral carcinogenesis|Chronic myeloid leukemia|Acute myeloid leukemia|Non-small cell lung cancer
SULT1A4	123.52	43.6161	203.424	4.66397	2.22156	8.23e-06	0.00101132	Up	2.45249	1.66297	2.07909	7.59402	8.14436	13.5299	GeneID:445329,Genbank:NM_001017390.2,HGNC:HGNC:30004,MIM:615819	sulfotransferase family 1A member 4		GO:0004062,GO:0005829,GO:0006068,GO:0006805,GO:0007212,GO:0008146,GO:0008202,GO:0009812,GO:0036498,GO:0042420,GO:0043199,GO:0047685,GO:0050427,GO:0051923,GO:0070371,GO:0097720,GO:0098989,GO:1901215,GO:1903351	aryl sulfotransferase activity|cytosol|ethanol catabolic process|xenobiotic metabolic process|dopamine receptor signaling pathway|sulfotransferase activity|steroid metabolic process|flavonoid metabolic process|IRE1-mediated unfolded protein response|dopamine catabolic process|sulfate binding|amine sulfotransferase activity|3'-phosphoadenosine 5'-phosphosulfate metabolic process|sulfation|ERK1 and…	hsa05204	Chemical carcinogenesis
TAGAP	8.19895	16.3979	0	0	#NAME?	3.88e-05	0.00413138	Down	0.120909	0.23301	0.425769	0	0	0	GeneID:117289,Genbank:NM_152133.2,HGNC:HGNC:15669,MIM:609667	T cell activation RhoGTPase activating protein		GO:0005085,GO:0005096,GO:0005829,GO:0007165,GO:0051056	guanyl-nucleotide exchange factor activity|GTPase activator activity|cytosol|signal transduction|regulation of small GTPase mediated signal transduction
TARP	2.61117	5.22235	0	0	#NAME?	0.00227349	0.104524	Down	0.0377959	0.109258	0.0591533	0	0	0	GeneID:445347,Genbank:XM_017012226.1,MIM:609642	TCR gamma alternate reading frame protein		GO:0016021	integral component of membrane
TBC1D10C	3.72027	7.12058	0.319965	0.0449352	-4.47601	0.00141048	0.0767532	Down	0.151244	0.145735	0.266296	0	0	0.0254558	GeneID:374403,Genbank:XM_006718541.3,HGNC:HGNC:24702,MIM:610831	TBC1 domain family member 10C		GO:0005096,GO:0005622,GO:0005829,GO:0005886,GO:0006886,GO:0012505,GO:0016020,GO:0017137,GO:0031338,GO:0031527,GO:0042147,GO:0043312,GO:0050869,GO:0051534,GO:0070373,GO:0090630,GO:0101003	GTPase activator activity|intracellular|cytosol|plasma membrane|intracellular protein transport|endomembrane system|membrane|Rab GTPase binding|regulation of vesicle fusion|filopodium membrane|retrograde transport, endosome to Golgi|neutrophil degranulation|negative regulation of B cell activation|negative regulation of NFAT protein import into nucleus|negative regulation of ERK1 and ERK2 cascade…
TBXAS1	5.64732	10.6362	0.658408	0.0619023	-4.01386	0.00064706	0.0441945	Down	0.069546	0.0402078	0.12245	0	0.0075129	0.00702315	GeneID:6916,Genbank:NM_001130966.2,HGNC:HGNC:11609,MIM:274180	thromboxane A synthase 1				hsa00590,hsa04611	Arachidonic acid metabolism|Platelet activation
THEMIS2	8.93152	16.1697	1.69329	0.10472	-3.25539	0.00260569	0.115463	Down	0.301465	0.22345	0.653281	0.0745673	0.0501025	0	GeneID:9473,Genbank:XM_005246041.3,HGNC:HGNC:16839,MIM:617856	thymocyte selection associated family member 2		GO:0005634,GO:0005737,GO:0006954,GO:0007155,GO:0050852	nucleus|cytoplasm|inflammatory response|cell adhesion|T cell receptor signaling pathway
TLR2	8.2532	16.168	0.338443	0.0209329	-5.57808	4.56e-08	1.07e-05	Down	0.114222	0.0841647	0.141961	0	0.0072583	0	GeneID:7097,Genbank:XM_017008573.1,HGNC:HGNC:11848,MIM:603028	toll like receptor 2		GO:0001530,GO:0001666,GO:0001774,GO:0001775,GO:0001875,GO:0002224,GO:0002374,GO:0002755,GO:0004872,GO:0005737,GO:0005794,GO:0005886,GO:0005887,GO:0006691,GO:0006915,GO:0006954,GO:0006955,GO:0007165,GO:0007252,GO:0007612,GO:0008285,GO:0008329,GO:0009636,GO:0009986,GO:0010628,GO:0014005,GO:0030177,GO:0030667,GO:0030670,GO:0031226,GO:0032289,GO:0032403,GO:0032570,GO:0032613,GO:0032640,GO:0032722,GO:…	lipopolysaccharide binding|response to hypoxia|microglial cell activation|cell activation|lipopolysaccharide receptor activity|toll-like receptor signaling pathway|cytokine secretion involved in immune response|MyD88-dependent toll-like receptor signaling pathway|receptor activity|cytoplasm|Golgi apparatus|plasma membrane|integral component of plasma membrane|leukotriene metabolic process|apoptot…	hsa04145,hsa04151,hsa04620,hsa05134,hsa05140,hsa05142,hsa05144,hsa05145,hsa05146,hsa05152,hsa05161,hsa05162,hsa05168,hsa05169,hsa05170,hsa05205,hsa05321,hsa05323	Phagosome|PI3K-Akt signaling pathway|Toll-like receptor signaling pathway|Legionellosis|Leishmaniasis|Chagas disease (American trypanosomiasis)|Malaria|Toxoplasmosis|Amoebiasis|Tuberculosis|Hepatitis B|Measles|Herpes simplex infection|Epstein-Barr virus infection|Human immunodeficiency virus 1 infection|Proteoglycans in cancer|Inflammatory bowel disease (IBD)|Rheumatoid arthritis
TLR8	4.50775	9.0155	0	0	#NAME?	2.36e-05	0.00268522	Down	0.126668	0.122055	0.148684	0	0	0	GeneID:51311,Genbank:NM_016610.3,HGNC:HGNC:15632,MIM:300366	toll like receptor 8		GO:0000139,GO:0001774,GO:0001932,GO:0002224,GO:0002755,GO:0003677,GO:0003723,GO:0003725,GO:0003727,GO:0004872,GO:0005789,GO:0005887,GO:0006954,GO:0007249,GO:0008144,GO:0009615,GO:0009897,GO:0010008,GO:0016064,GO:0034158,GO:0034162,GO:0036020,GO:0042802,GO:0045078,GO:0045087,GO:0045089,GO:0045356,GO:0045359,GO:0045416,GO:0050718,GO:0051607,GO:0071260,GO:2000778,GO:2001183	Golgi membrane|microglial cell activation|regulation of protein phosphorylation|toll-like receptor signaling pathway|MyD88-dependent toll-like receptor signaling pathway|DNA binding|RNA binding|double-stranded RNA binding|single-stranded RNA binding|receptor activity|endoplasmic reticulum membrane|integral component of plasma membrane|inflammatory response|I-kappaB kinase/NF-kappaB signaling|drug…	hsa04620	Toll-like receptor signaling pathway
TMEM176A	1.51055	3.0211	0	0	#NAME?	0.0383563	0.505238	Down	0.179482	0.0864724	0.158007	0	0	0	GeneID:55365,Genbank:XM_017012393.1,HGNC:HGNC:24930,MIM:610334	transmembrane protein 176A		GO:0016021,GO:2001199	integral component of membrane|negative regulation of dendritic cell differentiation
TMEM176B	6.21919	11.4227	1.01569	0.0889184	-3.49137	0.0087613	0.247298	Down	0.303412	0.194907	0.712292	0.0361347	0.0728376	0	GeneID:28959,Genbank:NM_014020.3,HGNC:HGNC:29596,MIM:610385	transmembrane protein 176B		GO:0009887,GO:0016021,GO:0030154,GO:0031965,GO:2001199	animal organ morphogenesis|integral component of membrane|cell differentiation|nuclear membrane|negative regulation of dendritic cell differentiation
TMEM273	1.51055	3.0211	0	0	#NAME?	0.0383563	0.505238	Down	0.055888	0.0269262	0.0492011	0	0	0	GeneID:170371,Genbank:NM_001288741.2,HGNC:HGNC:27274	transmembrane protein 273		GO:0016021	integral component of membrane
TMEM71	4.1288	7.59919	0.658408	0.0866418	-3.52879	0.0110109	0.279689	Down	0.148309	0.142908	0.417807	0	0.0320431	0.0299543	GeneID:137835,Genbank:NM_144649.2,HGNC:HGNC:26572	transmembrane protein 71		GO:0005739,GO:0016021	mitochondrion|integral component of membrane
TNFRSF10C	7.30989	13.6414	0.978373	0.0717208	-3.80146	4.77e-05	0.00491364	Down	0.552081	0.368289	0.897278	0	0.0458769	0.0857727	GeneID:8794,Genbank:NM_003841.4,HGNC:HGNC:11906,MIM:603613	TNF receptor superfamily member 10c		GO:0004888,GO:0005031,GO:0005886,GO:0005887,GO:0006954,GO:0006955,GO:0007165,GO:0007275,GO:0031225,GO:0032496,GO:0042127,GO:0042981,GO:0043154,GO:0045569,GO:0097190	transmembrane signaling receptor activity|tumor necrosis factor-activated receptor activity|plasma membrane|integral component of plasma membrane|inflammatory response|immune response|signal transduction|multicellular organism development|anchored component of membrane|response to lipopolysaccharide|regulation of cell proliferation|regulation of apoptotic process|negative regulation of cysteine-t…	hsa04060	Cytokine-cytokine receptor interaction
TNFRSF14	9.1345	13.6399	4.62913	0.339382	-1.55902	0.0251877	0.420154	Down	0.119862	0.153995	0.297021	0.0713743	0.0431613	0.0806955	GeneID:8764,Genbank:NM_003820.3,HGNC:HGNC:11912,MIM:602746	TNF receptor superfamily member 14				hsa04060,hsa05168	Cytokine-cytokine receptor interaction|Herpes simplex infection
TNFRSF1B	24.7841	45.1659	4.40227	0.097469	-3.35891	0.00195729	0.0961097	Down	0.466521	0.295743	0.979922	0.0921126	0.0795745	0	GeneID:7133,Genbank:XM_011542060.2,HGNC:HGNC:11917,MIM:191191	TNF receptor superfamily member 1B				hsa04060,hsa04668,hsa04920,hsa05014,hsa05170	Cytokine-cytokine receptor interaction|TNF signaling pathway|Adipocytokine signaling pathway|Amyotrophic lateral sclerosis (ALS)|Human immunodeficiency virus 1 infection
TNFSF13B	3.88958	6.76312	1.01605	0.150233	-2.73472	0.0109923	0.279689	Down	0.166278	0.251777	0.0836474	0.0509213	0.0256609	0	GeneID:10673,Genbank:NM_006573.4,HGNC:HGNC:11929,MIM:603969	TNF superfamily member 13b				hsa04060,hsa04064,hsa04672,hsa05323	Cytokine-cytokine receptor interaction|NF-kappa B signaling pathway|Intestinal immune network for IgA production|Rheumatoid arthritis
TRAF3IP3	8.02725	14.38	1.67445	0.116443	-3.1023	0.00214053	0.101144	Down	0.151144	0.194185	0.413964	0.0360007	0.0362838	0.0169593	GeneID:80342,Genbank:NM_025228.3,HGNC:HGNC:30766,MIM:608255	TRAF3 interacting protein 3		GO:0016021	integral component of membrane
TREM1	31.0344	49.802	12.2669	0.246314	-2.02143	6.12e-09	1.72e-06	Down	0.417127	0.519166	0.418222	0.0838308	0.131429	0.122861	GeneID:54210,Genbank:XM_011514696.2,HGNC:HGNC:17760,MIM:605085	triggering receptor expressed on myeloid cells 1		GO:0004872,GO:0005576,GO:0005622,GO:0005886,GO:0006959,GO:0016021,GO:0035556,GO:0045087,GO:0050776,GO:0050900,GO:0097110	receptor activity|extracellular region|intracellular|plasma membrane|humoral immune response|integral component of membrane|intracellular signal transduction|innate immune response|regulation of immune response|leukocyte migration|scaffold protein binding
TREML1	1.4635	2.92699	0	0	#NAME?	0.0398701	0.50941	Down	0.071049	0.171153	0.0833976	0	0	0	GeneID:340205,Genbank:XM_017010824.1,HGNC:HGNC:20434,MIM:609714	triggering receptor expressed on myeloid cells like 1		GO:0005737,GO:0005886,GO:0009986,GO:0016021,GO:0019722,GO:0030168,GO:0031091,GO:0045087,GO:0050776	cytoplasm|plasma membrane|cell surface|integral component of membrane|calcium-mediated signaling|platelet activation|platelet alpha granule|innate immune response|regulation of immune response
TREML2	4.02969	7.38214	0.677245	0.0917411	-3.44629	0.00313245	0.129662	Down	0.114791	0.11061	0.153991	0.017577	0.0177152	0	GeneID:79865,Genbank:XM_011514917.2,HGNC:HGNC:21092,MIM:609715	triggering receptor expressed on myeloid cells like 2		GO:0004872,GO:0005886,GO:0009986,GO:0016021,GO:0042110,GO:0050776	receptor activity|plasma membrane|cell surface|integral component of membrane|T cell activation|regulation of immune response
TRIM22	18.9527	28.3275	9.57786	0.338112	-1.56443	0.000394333	0.0290877	Down	0.533684	0.494467	0.795097	0.19801	0.155219	0.269472	GeneID:10346,Genbank:NM_006074.4,HGNC:HGNC:16379,MIM:606559	tripartite motif containing 22		GO:0003700,GO:0003714,GO:0005634,GO:0005654,GO:0005737,GO:0005794,GO:0005829,GO:0006351,GO:0006355,GO:0006955,GO:0008270,GO:0009615,GO:0010508,GO:0015030,GO:0016032,GO:0016567,GO:0016604,GO:0016607,GO:0016740,GO:0019901,GO:0030674,GO:0032880,GO:0043123,GO:0051091,GO:0051092,GO:0051607,GO:0060333,GO:0070206	DNA binding transcription factor activity|transcription corepressor activity|nucleus|nucleoplasm|cytoplasm|Golgi apparatus|cytosol|transcription, DNA-templated|regulation of transcription, DNA-templated|immune response|zinc ion binding|response to virus|positive regulation of autophagy|Cajal body|viral process|protein ubiquitination|nuclear body|nuclear speck|transferase activity|protein kinase b…
TRIM58	2.99655	5.65466	0.338443	0.059852	-4.06246	0.00642044	0.207113	Down	0.036902	0.0948212	0.0866313	0	0.0132881	0	GeneID:25893,Genbank:NM_015431.3,HGNC:HGNC:24150	tripartite motif containing 58		GO:0000209,GO:0005622,GO:0008270,GO:0042787,GO:0045504,GO:0045505,GO:0051865,GO:0061630,GO:0061931,GO:1902838	protein polyubiquitination|intracellular|zinc ion binding|protein ubiquitination involved in ubiquitin-dependent protein catabolic process|dynein heavy chain binding|dynein intermediate chain binding|protein autoubiquitination|ubiquitin protein ligase activity|positive regulation of erythrocyte enucleation|regulation of nuclear migration along microtubule
TSC22D3	111.385	149.639	73.1312	0.488718	-1.03292	0.00249845	0.11177	Down	2.54456	2.29081	3.88067	1.2542	1.68541	1.36923	GeneID:1831,Genbank:XM_005262099.1,HGNC:HGNC:3051,MIM:300506	TSC22 domain family member 3		GO:0000122,GO:0003700,GO:0005634,GO:0005737,GO:0005829,GO:0006355,GO:0006970,GO:0034220,GO:0043426,GO:0048642,GO:0070236	negative regulation of transcription from RNA polymerase II promoter|DNA binding transcription factor activity|nucleus|cytoplasm|cytosol|regulation of transcription, DNA-templated|response to osmotic stress|ion transmembrane transport|MRF binding|negative regulation of skeletal muscle tissue development|negative regulation of activation-induced cell death of T cells
TSPAN32	1.88064	3.76127	0	0	#NAME?	0.0163349	0.34102	Down	0.0513635	0.0247464	0.0753634	0	0	0	GeneID:10077,Genbank:XM_017017067.1,HGNC:HGNC:13410,MIM:603853	tetraspanin 32		GO:0005622,GO:0005887,GO:0007010,GO:0007166,GO:0007229,GO:0007267,GO:0008285,GO:0009986,GO:0030886,GO:0042832,GO:0050688,GO:0070442,GO:0070527	intracellular|integral component of plasma membrane|cytoskeleton organization|cell surface receptor signaling pathway|integrin-mediated signaling pathway|cell-cell signaling|negative regulation of cell proliferation|cell surface|negative regulation of myeloid dendritic cell activation|defense response to protozoan|regulation of defense response to virus|integrin alphaIIb-beta3 complex|platelet ag…
TTC39B	13.6413	18.2892	8.99337	0.49173	-1.02406	0.0358451	0.492077	Down	0.20813	0.263881	0.154297	0.105671	0.118336	0.0884976	GeneID:158219,Genbank:NM_001168341.1,HGNC:HGNC:23704,MIM:613574	tetratricopeptide repeat domain 39B
TUBB1	9.75272	18.5271	0.978373	0.0528077	-4.24311	8.98e-08	1.91e-05	Down	0.347567	0.1979	0.370887	0	0.0170668	0.0319085	GeneID:81027,Genbank:XM_017028085.1,HGNC:HGNC:16257,MIM:612901	tubulin beta 1 class VI		GO:0003924,GO:0005200,GO:0005525,GO:0005737,GO:0005874,GO:0051225,GO:0070062	GTPase activity|structural constituent of cytoskeleton|GTP binding|cytoplasm|microtubule|spindle assembly|extracellular exosome	hsa04145,hsa04540,hsa05130	Phagosome|Gap junction|Pathogenic Escherichia coli infection
TXNIP	546.238	753.736	338.739	0.449414	-1.15388	6.13e-07	0.000105943	Down	11.6794	14.457	16.7796	5.37346	8.30017	5.85143	GeneID:10628,Genbank:NM_006472.5,HGNC:HGNC:16952,MIM:606599	thioredoxin interacting protein		GO:0000122,GO:0004857,GO:0005634,GO:0005737,GO:0005758,GO:0005829,GO:0006351,GO:0006606,GO:0007049,GO:0009612,GO:0009749,GO:0030216,GO:0031625,GO:0032355,GO:0032570,GO:0042127,GO:0042542,GO:0043065,GO:0048008,GO:0051592,GO:0051782,GO:0071228	negative regulation of transcription from RNA polymerase II promoter|enzyme inhibitor activity|nucleus|cytoplasm|mitochondrial intermembrane space|cytosol|transcription, DNA-templated|protein import into nucleus|cell cycle|response to mechanical stimulus|response to glucose|keratinocyte differentiation|ubiquitin protein ligase binding|response to estradiol|response to progesterone|regulation of c…	hsa04621	NOD-like receptor signaling pathway
TYMSOS	15.3344	21.3744	9.29449	0.434843	-1.20143	0.012027	0.290673	Down	1.4283	1.66603	1.94127	0.644601	0.812087	0.75915	GeneID:494514,Genbank:NM_001012716.2,HGNC:HGNC:29553	TYMS opposite strand
TYROBP	16.1449	32.2899	0	0	#NAME?	1.64e-10	6.47e-08	Down	2.89858	2.68957	5.29257	0	0	0	GeneID:7305,Genbank:NM_001173515.1,HGNC:HGNC:12449,MIM:604142	TYRO protein tyrosine kinase binding protein		GO:0002281,GO:0005057,GO:0005102,GO:0005886,GO:0005887,GO:0006968,GO:0007165,GO:0007229,GO:0009986,GO:0030667,GO:0035556,GO:0042802,GO:0043312,GO:0045087,GO:0050776,GO:2001204	macrophage activation involved in immune response|signal transducer activity, downstream of receptor|receptor binding|plasma membrane|integral component of plasma membrane|cellular defense response|signal transduction|integrin-mediated signaling pathway|cell surface|secretory granule membrane|intracellular signal transduction|identical protein binding|neutrophil degranulation|innate immune respon…	hsa04380,hsa04650	Osteoclast differentiation|Natural killer cell mediated cytotoxicity
VCAN	83.5704	160.16	6.98047	0.0435843	-4.52005	8.21e-14	5.92e-11	Down	0.674531	0.723823	1.16966	0.0383407	0.0386422	0.0361232	GeneID:1462,Genbank:NM_004385.4,HGNC:HGNC:2464,MIM:118661	versican				hsa04514	Cell adhesion molecules (CAMs)
VNN2	16.7379	32.7986	0.677245	0.0206486	-5.59781	7.92e-13	4.69e-10	Down	0.618239	0.484024	0.884436	0.0207081	0.0208709	0	GeneID:8875,Genbank:XM_017011408.1,HGNC:HGNC:12706,MIM:603571	vanin 2				hsa00770	Pantothenate and CoA biosynthesis
WAS	6.93328	12.8694	0.99721	0.0774872	-3.6899	3.56e-05	0.00381615	Down	0.294479	0.283753	0.502779	0.0286943	0.0289199	0.0270347	GeneID:7454,Genbank:XM_017029786.1,HGNC:HGNC:12731,MIM:300392	Wiskott-Aldrich syndrome				hsa04062,hsa04144,hsa04520,hsa04530,hsa04666,hsa04810,hsa05100,hsa05130,hsa05131,hsa05132,hsa05231	Chemokine signaling pathway|Endocytosis|Adherens junction|Tight junction|Fc gamma R-mediated phagocytosis|Regulation of actin cytoskeleton|Bacterial invasion of epithelial cells|Pathogenic Escherichia coli infection|Shigellosis|Salmonella infection|Choline metabolism in cancer
WDFY4	4.77817	9.55634	0	0	#NAME?	1.44e-05	0.00168122	Down	0.0401213	0.0338275	0.0765286	0	0	0	GeneID:57705,Genbank:XM_017016465.2,HGNC:HGNC:29323,MIM:613316	WDFY family member 4		GO:0016021	integral component of membrane
WIPF1	26.3092	43.5511	9.06728	0.208198	-2.26397	4.58e-09	1.36e-06	Down	0.498033	0.568295	0.723049	0.12643	0.198216	0.0529413	GeneID:7456,Genbank:NM_001077269.1,HGNC:HGNC:12736,MIM:602357	WAS/WASL interacting protein family member 1		GO:0001726,GO:0003779,GO:0005522,GO:0005829,GO:0005884,GO:0006461,GO:0008154,GO:0015629,GO:0017124,GO:0030048,GO:0031410,GO:0038096,GO:0051707	ruffle|actin binding|profilin binding|cytosol|actin filament|protein complex assembly|actin polymerization or depolymerization|actin cytoskeleton|SH3 domain binding|actin filament-based movement|cytoplasmic vesicle|Fc-gamma receptor signaling pathway involved in phagocytosis|response to other organism	hsa04144	Endocytosis
XAF1	5.40755	9.8179	0.99721	0.101571	-3.29944	0.0007626	0.0501213	Down	0.0954247	0.0817326	0.149346	0.0113645	0.0114539	0.0107073	GeneID:54739,Genbank:XM_024450809.1,HGNC:HGNC:30932,MIM:606717	XIAP associated factor 1		GO:0003964,GO:0006310,GO:0009036,GO:0032197,GO:0032199,GO:0046872,GO:0090305	RNA-directed DNA polymerase activity|DNA recombination|Type II site-specific deoxyribonuclease activity|transposition, RNA-mediated|reverse transcription involved in RNA-mediated transposition|metal ion binding|nucleic acid phosphodiester bond hydrolysis
ZAP70	5.12688	8.95505	1.2987	0.145024	-2.78564	0.0229771	0.406316	Down	0.0415554	0.0560586	0.136578	0.00890823	0	0.025179	GeneID:7535,Genbank:XM_017004869.1,HGNC:HGNC:12858,MIM:176947	zeta chain of T cell receptor associated protein kinase 70				hsa04014,hsa04064,hsa04650,hsa04658,hsa04659,hsa04660,hsa05340	Ras signaling pathway|NF-kappa B signaling pathway|Natural killer cell mediated cytotoxicity|Th1 and Th2 cell differentiation|Th17 cell differentiation|T cell receptor signaling pathway|Primary immunodeficiency
ZBTB16	1.87267	3.74533	0	0	#NAME?	0.01644	0.342137	Down	0.014991	0.014445	0.0293274	0	0	0	GeneID:7704,Genbank:XM_024448681.1,HGNC:HGNC:12930,MIM:176797	zinc finger and BTB domain containing 16	ZBTB			hsa05200,hsa05202,hsa05221	Pathways in cancer|Transcriptional misregulation in cancer|Acute myeloid leukemia
